# Supplementary material for: The mediating effects of perceived stress and exercise addiction risk on the relationship between body image state and emotional eating among college students
Source: Front Psychol. 2026 May 29;17:1821570. doi: 10.3389/fpsyg.2026.1821570 (PMC13260719; doi:10.3389/fpsyg.2026.1821570)
Supplement: Supplementary file 1 [file Table_1.XLSX]

## Sheet: Sheet1
Serial Number	Emotional eating1	Emotional eating2	Emotional eating3	Emotional eating4	Emotional eating5	Emotional eating6	Emotional eating7	Emotional eating8	Emotional eating9	Emotional eating10	Emotional eating11	Emotional eating12	Emotional eating13	Body image state1	Body image state2	Body image state3	Body image state4	Body image state5	Body image state6	Exercise addiction1	Exercise addiction2	Exercise addiction3	Exercise addiction4	Exercise addiction5	Exercise addiction6	Perceived stress1	Perceived stress2	Perceived stress3	Perceived stress4	Perceived stress5	Perceived stress6	Perceived stress7	Perceived stress8	Perceived stress9	Perceived stress10	Perceived stress11	Perceived stress12	Perceived stress13	Perceived stress14
1	4	3	3	4	4	3	4	3	4	4	4	3	4	7	6	5	5	4	6	3	5	2	2	3	2	2	3	3	2	3	3	3	2	3	4	2	3	3	3
2	4	4	3	3	3	3	2	4	2	3	4	3	4	6	6	3	5	6	5	1	1	1	1	1	1	2	1	1	1	1	0	0	2	2	1	2	1	1	1
3	5	4	5	4	4	4	4	3	3	3	3	4	4	5	7	5	5	7	4	3	3	2	4	2	3	3	3	4	2	2	3	2	3	3	3	2	2	3	4
4	2	2	2	2	2	2	4	2	3	4	2	4	3	8	6	7	6	7	5	3	4	3	3	3	3	2	3	1	2	1	3	3	3	2	1	2	3	3	2
5	2	4	4	3	3	4	4	4	4	2	2	2	4	4	2	4	2	5	5	4	4	3	4	4	5	3	3	3	3	3	2	3	3	2	3	2	2	1	4
6	3	3	3	2	3	2	3	3	3	3	3	3	3	7	4	8	6	6	6	2	2	2	1	1	2	1	2	2	2	2	2	2	2	1	2	2	2	2	1
7	2	3	3	3	3	2	3	3	3	2	1	4	3	5	4	2	5	3	3	3	5	5	2	3	3	3	2	2	2	3	2	2	3	2	3	2	2	3	3
8	3	3	2	2	3	3	3	3	2	3	3	3	3	3	4	6	4	4	4	1	1	1	1	1	1	3	3	3	3	2	3	3	3	4	2	4	3	4	2
9	5	3	3	4	4	4	3	4	4	4	3	5	5	6	6	5	5	4	4	2	2	3	2	2	2	3	3	3	3	4	3	4	3	4	3	3	3	4	2
10	2	2	2	2	1	2	2	2	2	2	2	2	2	7	7	9	7	8	8	1	2	2	2	2	1	1	1	1	1	1	1	1	1	1	1	1	0	1	1
11	4	4	3	3	2	3	4	3	3	4	3	4	2	4	7	7	7	6	4	5	4	5	5	4	3	3	3	3	3	4	3	4	3	3	3	3	4	3	3
12	3	2	3	2	1	3	4	4	3	3	2	4	3	3	3	2	2	4	3	4	4	4	4	5	5	2	2	2	2	2	2	3	2	2	2	3	3	2	2
13	2	2	2	2	2	2	2	2	2	2	2	2	2	4	3	5	4	2	4	3	3	3	3	4	4	2	2	3	2	3	2	3	2	2	3	2	2	3	2
14	2	4	4	3	3	2	3	3	3	3	3	3	4	6	7	6	6	5	8	2	2	1	2	2	2	3	2	3	2	2	4	4	2	2	4	2	3	3	2
15	4	5	3	3	4	4	4	4	3	5	4	4	3	5	3	4	2	6	5	4	5	3	3	3	4	2	3	2	3	3	2	1	3	1	3	2	3	3	3
16	5	5	4	5	5	5	5	5	5	4	5	5	4	3	4	6	7	4	6	3	3	3	4	2	3	3	3	3	3	3	1	3	3	3	1	3	3	4	3
17	4	4	3	3	3	5	2	4	3	3	4	3	4	7	5	7	6	4	6	4	3	5	5	4	5	2	2	3	2	3	2	3	2	2	3	2	2	1	2
18	3	3	2	3	3	3	3	3	2	3	2	3	3	7	5	4	8	7	7	5	5	5	5	4	5	1	2	1	1	2	2	2	2	2	2	1	2	2	2
19	4	3	4	3	2	4	4	4	4	4	3	2	4	9	7	9	6	5	6	4	3	3	3	3	3	3	3	3	4	3	3	4	3	3	3	3	3	3	3
20	2	3	3	2	2	3	4	3	3	3	3	2	2	6	7	6	8	6	5	2	2	1	2	2	2	2	1	2	1	2	1	3	1	2	3	2	1	1	2
21	3	5	3	4	3	4	4	3	5	3	4	3	3	4	5	5	7	6	7	3	4	5	3	3	3	2	3	2	3	3	1	3	3	2	1	3	2	3	3
22	5	4	5	4	4	4	4	3	3	3	3	4	4	6	7	6	8	8	6	2	4	4	4	4	3	2	1	2	2	2	1	1	2	2	2	2	1	1	1
23	3	3	3	3	4	3	4	3	3	3	3	3	3	6	5	7	5	5	7	5	4	5	4	4	4	2	2	3	2	2	1	3	3	1	2	3	2	3	3
24	2	3	4	3	4	4	4	3	2	4	3	4	4	2	3	5	2	1	3	4	3	3	4	3	4	2	3	1	3	2	3	3	3	3	2	2	3	3	1
25	3	4	3	3	4	4	3	4	3	4	3	3	4	5	1	3	4	4	4	3	2	3	3	1	3	2	3	2	2	3	3	3	1	2	3	3	3	3	3
26	3	3	3	2	3	3	3	3	3	3	3	3	3	6	6	5	4	7	6	4	3	4	3	4	3	2	1	1	2	2	1	2	2	1	1	2	1	2	2
27	2	4	3	4	4	3	3	2	4	3	3	4	4	8	6	5	6	7	6	1	2	2	2	2	2	3	4	2	2	3	3	4	3	2	3	3	2	2	2
28	3	4	3	3	2	3	3	3	2	2	4	3	2	5	7	5	6	6	6	5	4	4	5	4	4	3	3	3	2	3	1	2	2	2	2	2	2	4	1
29	2	4	3	4	4	2	3	5	4	3	3	4	3	7	5	5	5	7	6	3	3	3	3	3	3	1	3	1	1	3	2	1	2	3	3	1	2	3	2
30	4	4	3	3	4	4	3	3	4	4	3	4	3	2	2	3	4	5	6	5	5	5	5	5	5	2	4	3	3	2	3	3	2	3	3	2	3	3	2
31	4	4	2	5	2	5	3	3	2	3	4	4	3	7	4	4	6	7	6	3	2	4	3	3	3	1	1	0	1	1	1	2	1	1	1	1	1	1	1
32	3	3	3	4	3	3	2	3	4	5	3	5	2	3	3	1	3	3	4	3	3	4	3	3	3	3	3	3	4	3	3	3	3	3	3	3	3	3	3
33	4	4	4	3	4	4	4	4	4	4	4	3	5	5	2	5	2	2	3	3	4	3	2	4	2	2	2	2	2	2	2	2	2	2	2	2	2	1	2
34	3	2	4	2	2	4	3	4	4	3	4	2	4	6	4	4	5	6	4	4	5	4	4	4	4	2	2	1	1	1	1	0	1	2	0	1	2	1	2
35	3	4	3	3	3	4	4	3	2	3	2	3	3	6	4	3	6	5	3	1	2	1	2	2	2	3	3	3	2	2	2	2	3	2	3	2	4	4	3
36	3	3	2	2	2	4	4	3	4	3	3	2	2	3	6	5	3	6	4	3	2	2	2	3	4	2	2	2	3	3	2	2	3	3	3	3	3	2	3
37	3	5	3	4	4	4	3	3	3	3	4	4	3	4	2	3	3	1	3	2	3	2	2	2	3	2	3	2	3	2	3	2	2	2	2	3	2	2	3
38	4	3	2	5	4	4	3	2	4	3	4	3	5	4	3	5	7	5	5	4	5	4	4	4	5	2	3	2	3	1	2	1	2	2	2	3	3	3	3
39	4	4	5	4	4	5	5	4	4	4	4	5	4	5	7	6	8	8	8	3	4	3	3	4	3	2	2	1	2	3	2	4	1	3	3	3	2	3	3
40	4	4	5	3	4	3	4	4	4	3	4	4	3	3	1	1	2	2	5	4	4	2	4	4	4	2	3	2	2	3	2	3	4	2	2	2	3	3	3
41	5	5	5	5	5	5	4	5	5	5	5	5	5	4	6	5	4	3	5	2	1	2	2	2	2	3	3	3	3	2	3	3	2	2	3	2	3	3	3
42	4	3	3	3	2	3	3	4	3	3	3	4	3	3	3	5	2	1	4	3	3	3	4	3	3	2	2	2	2	2	2	2	2	2	2	2	3	2	3
43	3	3	2	2	3	3	3	4	3	3	2	2	2	5	4	6	3	5	5	3	3	3	2	2	2	3	2	2	2	4	2	2	3	3	2	2	2	2	3
44	5	4	5	4	4	5	5	5	4	5	4	4	5	3	4	4	3	1	1	5	5	5	4	4	4	3	3	3	4	3	3	3	3	4	3	3	3	3	3
45	3	3	3	3	3	3	3	2	3	3	2	3	3	3	4	3	1	4	4	4	5	3	4	3	5	1	1	1	1	1	1	1	1	1	1	1	0	1	1
46	3	2	3	3	3	3	3	3	2	2	3	2	3	7	4	6	7	8	6	4	3	4	4	3	5	3	3	4	2	2	2	3	3	2	3	2	3	4	2
47	4	2	2	2	3	4	3	3	4	4	3	4	3	3	4	6	3	2	2	4	4	3	2	3	4	3	3	3	3	4	3	4	4	3	3	3	3	4	4
48	5	4	5	4	5	5	5	4	5	5	5	4	5	5	7	8	7	7	7	4	4	3	2	3	4	4	3	3	4	3	4	3	3	3	4	3	4	3	3
49	2	2	3	3	2	2	3	2	1	3	3	3	2	9	7	6	7	8	7	2	2	2	2	2	2	1	2	1	1	0	2	2	1	1	1	1	1	1	1
50	3	2	3	2	3	4	3	3	3	3	3	2	2	3	4	3	2	1	3	2	4	4	3	3	3	2	2	2	2	3	3	2	2	1	3	2	2	2	2
51	2	2	1	2	2	2	2	2	2	2	2	2	2	5	6	5	6	4	8	3	4	2	2	2	1	3	4	4	3	3	4	3	4	3	3	4	3	3	3
52	3	3	3	3	2	3	3	2	2	3	3	3	3	3	3	3	4	3	4	4	4	3	3	4	4	2	1	1	1	2	3	2	1	2	2	1	2	1	1
53	3	5	3	3	4	4	3	4	3	4	4	3	3	3	1	2	4	2	3	4	4	4	2	3	5	3	2	2	2	2	4	2	3	2	3	3	3	2	3
54	4	5	4	4	4	4	4	4	5	4	4	4	4	5	3	5	3	7	4	4	4	4	4	3	4	2	2	2	1	2	1	2	2	2	2	1	2	2	2
55	3	2	3	2	2	5	3	3	2	2	3	4	4	5	6	7	6	6	8	4	3	5	4	3	4	2	1	2	2	1	2	2	2	2	2	2	2	2	0
56	2	2	3	3	2	2	2	3	3	2	2	3	3	6	7	7	6	7	6	5	5	5	5	4	5	2	1	2	1	2	2	2	2	1	2	2	2	2	1
57	3	4	3	3	3	3	4	3	4	4	3	3	4	4	3	4	1	2	3	4	4	4	5	4	4	1	1	1	1	1	2	2	1	1	1	2	1	1	1
58	2	2	2	2	2	2	2	2	2	2	2	2	2	6	5	6	6	4	4	3	2	3	4	2	4	2	2	2	2	2	2	2	2	1	2	2	2	2	2
59	5	5	3	3	3	5	3	3	5	5	3	5	4	9	9	7	6	6	8	2	2	2	2	2	2	3	3	3	3	1	2	1	2	2	2	2	2	2	2
60	2	2	2	2	4	3	3	3	3	3	4	4	4	7	5	7	3	4	4	2	2	2	2	2	2	2	1	1	1	2	2	1	0	1	1	2	0	1	1
61	2	2	2	3	3	2	3	4	4	2	2	2	4	4	7	6	3	5	4	2	3	2	3	3	2	2	2	3	3	3	4	2	2	2	2	3	4	3	2
62	4	3	4	4	4	4	4	4	4	4	3	5	3	7	5	3	5	6	5	4	4	4	4	4	4	1	1	1	0	1	1	1	1	1	1	1	1	1	1
63	3	2	3	3	3	3	3	3	3	2	3	3	3	5	8	8	6	7	7	4	3	3	2	4	4	2	2	1	1	2	2	0	2	1	1	1	0	2	2
64	3	3	3	2	2	2	2	3	3	3	3	3	3	8	8	6	6	7	8	2	2	2	2	2	2	2	2	1	2	1	2	1	1	2	1	1	1	1	1
65	3	3	2	3	2	4	3	2	4	4	2	3	2	5	7	6	8	7	6	4	3	2	4	1	3	2	3	2	3	3	3	4	3	3	2	3	3	3	2
66	4	3	4	4	3	5	3	4	4	3	4	4	4	5	4	6	4	5	4	4	4	2	5	2	4	2	3	2	2	3	4	2	3	2	2	2	2	3	2
67	2	3	3	3	4	4	4	3	2	2	3	3	2	4	5	2	3	3	2	4	4	4	4	4	4	4	4	4	4	4	4	4	4	4	4	4	4	4	4
68	3	3	2	2	3	3	2	3	3	3	3	3	3	7	6	3	4	6	5	4	3	4	4	4	4	3	2	3	2	2	4	3	2	3	3	2	3	3	2
69	4	4	4	5	4	4	5	4	4	4	4	4	4	5	5	5	5	6	7	3	2	3	4	2	3	2	2	1	2	2	2	2	2	1	2	2	2	1	2
70	3	2	3	3	2	3	3	2	3	3	2	2	3	8	7	5	7	4	5	2	2	3	2	2	2	2	2	3	2	3	2	3	2	2	3	2	2	1	2
71	3	3	3	3	3	2	2	3	2	3	2	3	3	5	5	5	3	6	5	3	3	3	4	3	3	3	3	3	3	3	3	3	3	3	3	3	4	3	3
72	5	4	4	4	4	4	5	4	4	5	5	4	5	6	5	5	4	7	7	4	4	2	4	3	4	2	2	1	2	3	2	3	2	3	2	2	3	4	3
73	4	4	4	3	4	2	2	3	4	4	3	4	3	5	6	3	5	4	5	4	3	4	3	4	3	3	2	3	3	3	2	2	2	2	2	2	3	2	3
74	4	4	3	3	4	4	4	4	4	3	4	4	3	6	5	4	5	7	6	2	2	2	1	2	2	3	2	3	2	3	3	3	2	3	4	3	2	3	2
75	4	4	4	4	4	4	4	4	4	4	4	5	5	6	6	7	7	6	6	3	3	2	3	3	3	2	4	2	3	2	3	4	3	3	3	3	2	3	2
76	2	2	2	1	2	2	2	2	2	2	1	1	2	4	5	6	3	4	3	4	4	3	4	4	5	4	3	3	4	3	3	3	3	3	3	3	3	3	3
77	4	5	4	4	4	4	4	4	5	4	4	4	4	7	5	8	7	8	4	4	5	4	3	4	3	3	2	3	3	3	4	3	2	4	2	3	3	2	2
78	4	4	4	5	5	4	5	4	4	4	4	4	4	4	4	4	4	7	5	3	3	4	3	4	4	1	2	0	2	1	2	2	1	1	2	1	2	1	2
79	2	4	4	4	4	4	3	4	4	4	4	3	2	5	5	6	3	3	4	3	4	3	3	3	4	2	2	3	2	2	2	3	3	2	2	3	2	2	3
80	3	3	3	4	5	3	3	3	4	4	3	4	4	4	5	5	5	5	3	3	3	2	2	3	3	2	1	3	2	1	2	1	1	3	1	1	1	2	1
81	4	3	3	3	4	3	3	3	3	4	3	4	4	3	5	4	4	6	6	2	4	1	3	3	2	1	1	1	2	1	1	1	2	1	2	2	1	2	2
82	3	3	2	2	3	3	3	3	2	3	3	3	3	7	5	5	5	3	6	4	5	5	3	3	3	1	2	2	2	1	2	2	2	1	2	2	2	1	1
83	2	3	3	2	3	3	2	3	2	3	4	2	2	6	4	4	8	6	6	4	4	3	3	3	4	1	2	1	2	2	2	1	1	2	1	2	1	1	3
84	3	3	3	3	3	2	3	3	3	3	3	2	3	5	6	6	5	8	7	2	2	1	2	2	2	1	2	2	2	3	1	2	2	1	2	2	3	1	1
85	2	3	2	3	1	3	4	2	2	4	3	3	3	8	9	9	6	7	8	2	3	3	3	1	3	2	2	1	2	2	2	1	2	1	1	2	2	0	2
86	3	4	3	3	3	4	3	3	4	2	4	3	4	7	4	4	5	5	3	3	2	2	2	3	3	2	2	3	2	2	3	3	2	3	4	2	3	2	2
87	4	5	4	4	4	4	3	3	5	4	3	4	3	3	4	5	7	6	3	4	4	4	5	5	5	2	3	3	3	3	1	2	3	3	2	2	2	3	2
88	5	5	5	5	5	5	5	5	5	5	5	5	5	2	3	1	4	4	2	4	4	5	4	5	5	3	3	3	4	3	3	3	3	3	3	4	3	3	3
89	4	4	4	3	4	2	3	4	4	4	3	2	3	4	6	6	4	5	5	5	5	5	5	5	5	3	3	2	2	3	3	3	2	3	3	3	4	3	2
90	3	4	2	2	4	2	4	4	3	3	4	1	2	6	8	8	5	7	8	3	3	4	3	3	3	3	2	3	3	4	3	4	3	4	3	3	3	3	3
91	2	4	2	2	2	2	3	4	4	4	4	2	3	3	4	2	4	2	4	4	4	4	4	4	4	2	3	2	3	2	2	1	2	2	2	2	3	1	1
92	1	2	2	2	2	3	2	2	2	2	3	1	2	4	6	7	4	7	7	4	4	4	4	5	5	3	2	2	3	2	2	1	2	3	2	2	2	3	3
93	3	3	3	4	3	3	2	3	4	3	4	3	4	4	5	6	5	5	4	5	4	5	4	4	4	3	3	4	3	3	4	3	3	3	3	3	4	3	4
94	2	2	2	2	2	2	2	2	2	2	3	2	2	3	4	2	3	3	5	3	2	3	4	2	3	2	2	2	2	1	2	1	2	2	2	2	2	2	1
95	4	4	4	3	4	4	4	3	5	4	3	3	5	2	4	2	3	1	3	3	3	3	3	4	4	2	3	3	3	3	2	3	2	2	3	3	1	1	1
96	3	3	2	2	3	3	3	2	3	3	2	3	2	2	3	3	4	5	1	3	4	3	3	3	3	3	3	3	3	3	4	3	3	3	4	3	3	3	3
97	4	3	2	3	3	4	3	4	4	2	3	3	2	2	5	4	5	6	4	3	3	3	3	2	3	2	2	2	1	2	1	2	2	2	2	1	2	2	2
98	4	3	3	4	3	2	4	3	2	4	4	3	2	9	5	5	5	9	6	4	4	4	2	4	4	2	2	1	2	1	1	1	2	2	1	2	2	1	2
99	3	3	2	2	2	3	2	3	3	3	3	3	2	5	7	3	5	5	6	1	1	1	1	2	2	3	2	2	2	2	2	2	2	3	3	2	2	2	3
100	3	3	1	3	3	4	3	4	4	3	2	3	2	4	4	4	2	2	3	2	2	2	1	2	3	2	4	3	3	3	4	2	3	3	3	3	3	4	2
101	3	3	3	4	2	4	2	2	4	2	4	3	3	3	5	3	6	5	3	4	4	4	4	4	4	3	3	3	3	3	3	3	3	4	3	3	3	3	4
102	3	2	3	4	2	4	3	3	4	2	3	3	4	7	4	5	6	4	6	4	4	4	3	3	4	2	2	1	2	1	1	1	2	2	2	1	2	1	2
103	5	4	4	4	5	4	5	4	5	5	4	5	4	4	4	5	6	5	7	3	3	2	4	3	3	0	0	0	0	0	0	0	0	0	0	0	0	0	0
104	5	5	3	2	3	4	4	4	3	5	4	3	3	4	7	7	6	6	6	3	1	3	2	3	2	2	3	1	2	3	2	2	3	2	4	3	3	2	2
105	2	3	2	3	3	2	2	2	2	3	2	3	3	9	6	7	5	8	5	3	3	2	2	2	4	2	2	1	1	2	2	1	2	1	2	2	2	2	2
106	3	3	4	2	3	5	3	2	3	3	4	3	3	7	4	4	5	6	5	3	4	3	5	5	4	3	2	4	3	4	4	3	3	4	3	3	3	3	2
107	5	5	5	5	5	5	5	5	5	5	5	5	5	8	8	7	6	6	7	3	4	3	3	3	3	1	2	1	1	2	1	1	2	1	1	1	0	2	0
108	2	3	3	3	3	3	1	1	3	2	4	2	3	8	9	6	8	7	7	3	2	3	3	3	2	2	2	2	2	2	1	1	2	2	2	2	2	2	0
109	4	4	4	3	3	4	4	4	3	3	4	4	3	3	3	2	3	4	4	2	4	3	4	2	2	2	3	3	3	3	2	2	4	2	3	2	2	3	3
110	3	3	2	1	3	2	3	2	2	2	2	1	1	6	7	6	9	9	5	2	3	3	1	2	2	1	2	1	1	0	1	1	2	1	1	1	1	1	2
111	4	5	4	4	4	4	4	5	4	5	4	5	4	5	9	8	6	8	9	2	2	1	2	2	2	3	2	3	2	3	3	3	2	3	4	3	2	3	2
112	3	3	2	3	3	3	3	3	2	3	3	3	2	4	4	3	7	5	4	5	5	5	4	5	5	2	3	3	2	3	3	3	3	3	2	2	2	4	3
113	3	3	3	4	4	3	3	3	3	4	4	3	3	2	1	1	3	2	3	2	2	2	3	2	2	3	4	3	3	3	3	3	3	3	4	3	3	3	3
114	4	4	4	2	4	3	2	4	3	4	4	3	3	6	6	8	8	9	5	4	3	3	3	3	4	3	3	3	2	2	3	2	3	3	2	3	2	1	2
115	4	4	4	5	4	3	4	4	3	5	3	4	3	6	6	6	8	7	6	3	2	3	3	3	3	2	3	1	2	2	1	1	2	3	2	2	1	2	1
116	4	5	4	4	4	4	4	4	5	4	4	5	4	4	4	5	5	5	2	4	3	4	4	4	5	3	3	3	3	1	2	1	2	2	2	2	2	2	2
117	2	2	2	2	2	2	2	2	2	2	3	2	2	4	4	6	4	5	6	4	5	4	4	4	4	2	2	3	2	3	2	3	2	2	3	2	2	1	2
118	4	3	4	4	3	4	4	3	4	4	4	4	4	4	3	5	1	1	4	5	4	5	4	4	4	4	4	4	4	4	4	4	4	4	4	4	4	4	4
119	3	4	3	2	4	2	4	4	4	2	2	3	3	5	5	8	6	6	4	4	4	3	2	4	4	2	3	2	2	3	2	3	3	3	1	3	3	2	2
120	4	4	3	3	3	4	2	3	2	4	4	3	4	8	7	6	6	6	8	3	2	1	3	3	2	1	1	1	2	1	2	1	1	2	1	2	0	2	2
121	3	3	3	3	5	3	4	4	3	3	3	4	3	7	7	6	5	6	4	2	3	2	3	3	2	3	2	3	2	2	3	2	3	3	3	2	4	2	3
122	4	4	4	4	4	4	4	4	4	4	5	4	4	2	3	2	1	3	4	4	2	4	4	4	4	2	3	2	2	2	2	3	3	2	2	3	3	3	4
123	4	4	4	3	4	5	3	4	4	4	3	4	3	5	5	3	2	6	5	2	3	3	3	3	2	3	2	3	3	3	3	3	2	2	2	2	3	3	2
124	3	3	3	3	3	3	3	3	2	3	3	4	4	5	6	4	4	3	6	4	4	4	2	4	3	3	3	3	2	2	2	3	2	3	2	3	2	3	4
125	3	4	4	4	4	4	4	4	4	4	4	4	2	6	4	4	6	4	2	4	3	4	3	3	3	2	2	2	3	2	3	2	2	2	4	3	2	2	2
126	4	4	2	5	2	5	3	3	2	3	4	4	3	3	5	2	5	4	1	4	4	4	5	4	4	3	4	3	3	2	3	2	3	3	3	3	2	2	3
127	5	5	5	5	5	5	5	5	5	5	5	5	5	2	5	2	3	4	3	4	5	5	3	3	4	4	3	3	4	4	3	3	2	2	3	3	3	3	2
128	3	3	2	2	2	3	3	4	2	2	3	4	2	7	4	4	3	5	3	4	4	3	4	4	4	3	4	3	3	3	3	2	2	3	3	3	2	3	2
129	2	1	3	2	3	2	4	4	2	4	3	4	2	4	4	3	4	5	2	4	5	5	5	4	4	1	1	2	2	2	2	2	1	1	1	2	2	1	2
130	3	4	3	2	3	3	4	3	3	2	3	2	3	3	4	4	6	7	6	3	3	3	3	3	3	2	3	4	2	2	3	3	2	3	3	2	4	2	4
131	3	4	4	5	4	4	3	3	5	3	3	4	3	3	6	6	3	6	4	2	3	2	3	3	2	2	3	2	2	1	1	1	1	2	2	1	3	1	1
132	4	4	4	2	3	3	4	4	4	3	4	3	3	3	3	2	3	3	2	4	2	3	3	3	4	2	1	2	3	1	2	3	2	3	2	3	1	2	3
133	3	3	3	4	3	3	4	3	3	3	4	5	3	7	6	6	7	8	7	2	2	2	3	3	2	3	4	2	2	2	2	3	1	3	2	2	1	3	3
134	4	4	5	4	5	4	4	4	4	4	4	5	4	5	5	3	3	4	5	4	3	4	5	4	4	3	2	3	3	4	3	4	3	4	3	3	3	3	3
135	4	3	4	3	4	3	2	4	3	3	4	4	4	5	6	4	7	6	7	4	4	4	4	4	5	2	1	3	2	3	3	3	2	1	3	2	2	2	2
136	4	4	4	3	4	4	2	4	3	4	3	3	4	6	4	6	4	3	2	3	3	3	3	3	3	2	2	2	1	0	3	2	3	2	2	2	2	2	2
137	3	3	3	3	3	3	4	4	3	3	2	4	4	6	2	4	4	5	3	2	2	3	1	2	3	2	3	2	2	2	2	2	2	2	2	2	3	2	2
138	4	4	4	4	5	4	4	4	5	4	5	4	4	4	3	3	5	4	1	3	4	3	3	4	4	2	2	3	2	2	2	3	3	2	2	3	2	2	3
139	4	4	4	4	4	4	4	4	4	4	4	5	4	5	2	3	3	1	1	5	5	4	5	4	5	3	4	3	3	3	3	3	3	3	4	3	4	4	3
140	2	4	3	3	4	2	2	5	3	3	2	2	3	5	5	6	5	6	4	3	3	2	3	3	4	4	4	4	4	4	4	4	4	4	4	4	4	4	4
141	4	3	4	4	2	3	5	4	4	5	3	2	4	4	3	5	7	6	5	3	3	4	3	3	3	2	2	3	2	1	3	1	3	1	2	3	3	3	1
142	4	4	4	2	3	5	4	4	3	3	2	4	5	3	3	4	4	6	7	3	3	3	2	3	3	2	3	1	2	1	1	2	1	1	2	2	3	2	2
143	4	4	4	5	4	4	5	4	4	4	4	4	4	3	5	1	3	2	1	4	4	4	4	4	4	3	4	2	3	3	3	2	2	2	2	2	4	3	3
144	4	4	4	5	4	3	4	4	3	5	3	4	3	7	7	5	7	6	7	3	3	3	3	1	3	3	3	2	3	3	3	3	2	2	3	2	3	2	2
145	3	2	4	2	3	4	3	4	4	2	3	4	3	6	7	8	8	7	6	2	2	2	2	3	3	1	2	1	2	1	2	2	1	1	1	2	1	2	2
146	4	4	5	3	2	4	4	4	4	4	4	4	4	6	8	7	7	5	6	4	3	4	4	3	4	3	2	2	3	3	4	2	3	2	2	3	2	3	2
147	2	2	1	2	2	2	3	2	3	3	2	3	3	6	5	6	7	6	4	5	4	5	4	4	5	2	3	3	3	2	3	2	3	2	3	2	1	3	3
148	3	5	5	3	3	3	3	3	3	3	3	3	3	3	4	3	6	6	4	3	3	2	2	2	4	2	2	3	3	2	2	2	3	2	2	3	3	4	3
149	3	4	4	4	4	3	5	4	4	4	3	2	4	3	5	6	5	5	4	2	4	4	3	4	4	3	2	3	2	2	3	2	3	3	3	2	4	2	3
150	3	3	3	3	2	3	4	3	3	3	3	3	2	7	7	6	6	8	8	3	1	3	4	3	3	2	2	2	2	2	2	2	2	2	2	2	1	2	1
151	2	2	2	2	2	2	2	1	2	2	3	2	2	4	3	4	4	5	4	3	4	4	4	2	2	2	3	2	3	2	1	2	2	3	2	2	2	2	3
152	2	4	4	4	4	3	3	5	4	3	3	4	4	3	3	3	2	1	4	4	3	3	3	3	5	2	2	4	3	2	2	2	3	3	3	2	2	2	3
153	3	2	3	3	1	3	2	3	3	3	3	3	2	9	8	8	8	8	7	2	3	3	2	2	2	1	2	2	2	1	2	1	2	2	0	1	2	2	2
154	3	4	3	3	3	3	3	3	3	4	4	3	3	4	4	5	4	6	2	3	4	3	4	2	2	2	2	1	2	2	2	3	1	2	2	2	3	2	2
155	5	5	5	5	5	5	4	5	5	5	5	5	4	4	3	3	1	4	4	3	2	4	2	2	4	3	2	3	2	2	2	3	4	2	2	2	3	4	3
156	3	2	3	4	2	3	3	3	4	3	2	3	3	5	5	4	4	4	6	2	4	2	3	4	4	3	3	4	3	3	3	3	3	3	3	3	3	3	3
157	2	4	3	4	3	2	3	3	2	3	2	4	4	8	6	7	7	7	7	2	3	2	2	1	3	2	2	2	3	1	2	3	1	2	3	2	3	3	2
158	4	4	4	4	4	4	4	4	4	4	4	4	4	5	3	5	3	4	4	2	2	3	2	2	2	2	3	3	2	3	2	2	1	2	1	2	2	2	3
159	4	4	4	4	3	5	4	4	4	4	4	5	3	6	5	4	3	4	4	4	3	3	5	4	4	3	4	3	2	2	2	3	4	2	3	3	2	3	3
160	2	4	3	4	3	4	4	3	3	5	4	4	4	4	3	4	4	3	7	2	2	2	5	2	4	3	3	2	2	2	3	2	3	2	3	3	3	3	3
161	3	3	3	2	4	3	4	3	3	3	4	3	4	4	3	6	3	3	3	3	3	4	4	3	3	3	2	3	2	3	2	3	2	2	3	2	1	2	3
162	3	3	3	2	2	3	3	3	3	3	3	2	3	4	5	3	3	4	3	4	5	2	3	3	4	2	2	1	2	2	2	1	2	1	1	2	2	0	2
163	3	2	2	3	2	3	4	4	2	2	4	3	4	7	6	8	8	5	7	3	5	3	3	3	3	2	2	2	3	2	2	2	2	3	2	3	3	3	2
164	5	5	5	5	5	5	5	5	5	5	5	5	5	1	3	1	1	4	2	5	4	4	5	4	4	3	3	3	3	3	3	3	3	3	3	3	3	3	3
165	3	3	3	1	3	3	3	3	3	3	3	3	3	7	6	5	7	6	8	2	2	2	3	3	4	3	2	3	3	2	3	3	3	2	4	2	2	1	3
166	4	5	5	5	5	4	4	5	5	4	4	4	4	4	2	5	3	5	4	4	5	4	4	2	4	3	2	2	3	3	2	2	3	2	3	3	3	3	2
167	5	5	5	5	4	5	4	5	5	5	5	5	5	1	2	3	2	1	1	2	3	2	3	3	2	2	3	3	3	2	3	2	3	2	3	2	2	2	3
168	3	3	3	3	3	3	3	3	3	3	2	3	3	8	9	7	7	7	7	2	2	2	1	2	2	2	2	4	3	4	3	2	2	2	3	2	4	3	2
169	4	3	3	3	2	3	5	4	4	4	3	4	4	7	7	8	7	6	6	4	2	4	4	3	4	0	0	1	1	1	1	1	0	1	0	1	0	0	1
170	3	2	2	2	3	4	3	3	2	5	4	3	2	6	5	6	6	4	6	5	4	2	3	4	5	3	2	3	2	2	3	3	3	3	3	3	3	3	3
171	3	3	3	2	2	3	3	3	4	4	3	3	2	6	4	6	4	5	6	4	4	4	3	5	4	3	3	2	2	1	2	2	3	2	2	2	3	2	1
172	3	2	3	2	3	4	3	2	3	3	3	3	3	7	8	5	4	6	8	2	3	2	3	3	3	1	1	1	1	0	1	1	1	1	0	1	0	1	1
173	3	1	3	3	3	3	3	3	3	3	3	3	3	3	6	7	4	6	5	4	4	4	4	4	4	1	1	1	1	1	0	1	1	1	1	1	1	1	1
174	4	3	3	3	2	4	3	4	3	4	3	4	4	7	7	8	7	8	8	3	3	4	2	3	4	3	2	1	3	3	2	2	3	1	2	2	3	3	1
175	2	2	2	2	2	2	2	2	1	2	2	2	2	5	5	7	4	4	4	4	4	4	5	4	5	2	2	3	2	3	1	1	3	2	2	2	3	3	3
176	5	5	5	5	5	5	5	5	5	5	5	5	5	5	3	4	7	4	5	3	3	3	4	3	4	3	1	2	2	1	2	3	3	4	3	3	2	2	2
177	4	3	5	4	3	4	4	3	3	4	4	3	3	2	5	2	5	3	2	3	2	3	3	3	3	2	3	3	2	2	3	3	3	2	2	2	3	4	3
178	4	3	4	3	4	4	3	3	3	3	4	5	4	5	3	2	5	5	3	4	4	5	4	4	4	1	1	1	2	1	1	2	1	1	1	1	0	2	2
179	4	3	4	4	2	3	5	4	4	5	3	2	4	1	3	2	3	2	1	2	2	2	2	3	2	1	1	2	1	1	2	1	0	1	2	1	0	1	2
180	5	5	5	4	3	5	4	5	4	4	3	3	3	7	5	5	5	4	4	2	4	4	4	3	2	3	4	4	3	3	3	3	3	3	3	3	3	3	3
181	3	3	4	2	3	3	3	3	4	5	2	2	4	2	3	3	3	1	3	4	3	3	3	3	4	3	4	3	3	4	3	4	3	3	3	3	4	3	3
182	2	2	2	2	2	2	2	2	2	2	2	2	2	3	5	4	4	4	6	3	2	4	2	3	3	2	2	0	1	2	2	2	2	2	2	2	2	2	2
183	3	2	2	2	2	3	4	4	4	3	3	2	3	3	4	4	4	3	3	3	4	3	3	3	4	2	3	2	2	3	2	3	3	3	1	2	2	1	3
184	2	3	3	3	4	4	4	4	4	3	3	3	4	5	7	5	6	4	5	1	1	1	1	1	1	3	3	3	3	3	3	3	3	3	3	3	3	3	3
185	3	4	3	2	3	2	3	4	4	3	3	2	2	4	5	6	4	5	5	4	4	4	4	5	4	3	2	2	3	2	2	3	2	2	3	3	2	0	2
186	3	4	3	3	4	3	3	4	4	5	3	5	4	5	7	5	5	3	4	3	4	3	4	3	3	2	2	3	2	2	2	2	3	2	2	3	3	3	2
187	3	3	2	4	3	2	2	3	3	4	3	3	3	5	5	5	4	3	5	2	3	2	2	3	3	3	2	2	2	2	2	2	3	3	2	3	3	3	3
188	4	3	4	3	3	3	5	5	3	4	4	4	3	5	5	4	5	5	3	5	5	5	4	5	5	2	2	3	2	3	3	4	3	2	4	2	3	3	2
189	2	3	3	3	4	3	2	2	3	3	4	3	4	3	5	5	3	2	4	3	5	4	5	4	4	3	4	3	3	3	3	3	4	4	3	3	2	3	3
190	2	3	1	3	1	3	2	3	2	1	3	1	3	4	4	5	5	3	3	3	3	3	4	3	3	2	3	2	2	2	2	3	2	3	2	2	1	2	2
191	3	4	3	4	5	3	4	5	4	3	4	5	4	2	4	2	1	4	3	3	2	3	3	4	4	3	3	3	4	3	3	3	3	3	3	3	3	3	3
192	3	3	3	2	4	3	3	3	2	3	5	4	4	6	7	5	8	8	5	4	4	4	4	4	3	2	2	0	2	1	2	2	2	2	2	2	2	2	2
193	3	3	3	2	4	4	2	2	3	4	2	3	4	4	4	5	3	4	5	4	4	4	4	4	4	4	3	3	4	4	3	3	2	2	3	3	3	3	2
194	2	2	3	3	3	2	2	5	3	3	3	2	4	6	4	4	7	7	5	3	3	2	2	2	3	3	4	4	4	3	4	4	4	3	3	3	4	3	3
195	4	4	4	4	3	4	4	4	4	5	4	4	4	6	4	5	4	3	3	3	3	3	3	3	3	4	4	4	4	4	4	4	4	4	4	4	4	4	4
196	4	3	3	4	4	5	3	3	3	4	4	4	4	6	6	4	4	3	3	3	3	3	3	3	3	1	3	3	3	1	2	2	2	3	2	1	1	2	2
197	4	3	3	3	3	3	3	3	4	4	3	4	2	7	6	5	7	4	4	3	3	3	2	3	2	2	2	2	2	1	1	3	1	2	1	2	1	1	1
198	3	2	2	2	2	3	4	3	2	3	3	3	3	5	4	4	5	7	6	5	5	5	5	5	5	1	1	1	1	1	1	1	1	1	1	1	1	1	1
199	3	3	3	2	3	4	4	4	3	2	3	3	3	8	4	6	7	4	5	4	4	3	3	3	4	1	2	0	1	2	1	2	2	2	1	2	2	2	2
200	4	4	4	4	4	4	4	4	5	5	4	4	4	3	4	3	2	3	3	4	3	4	3	4	5	3	2	2	3	3	2	2	3	2	2	3	2	4	3
201	1	2	2	1	2	3	2	1	2	2	2	2	3	4	7	4	7	7	4	3	3	4	3	3	5	2	3	3	3	2	3	2	3	3	3	2	2	2	2
202	2	2	3	3	3	1	2	3	3	2	3	2	2	4	4	5	3	4	5	3	3	3	3	3	3	3	4	3	3	3	3	3	3	3	3	3	3	3	4
203	5	5	4	3	4	5	2	5	4	4	3	3	2	2	2	2	4	1	4	5	5	5	4	4	5	3	3	4	3	4	3	4	4	3	3	3	3	3	3
204	3	4	5	3	3	4	3	4	3	4	4	3	3	8	7	7	8	8	7	4	5	3	3	4	4	3	2	3	2	3	3	3	2	3	4	3	2	3	3
205	3	3	4	3	4	4	4	3	4	4	4	3	4	7	6	7	3	6	5	2	2	2	2	2	2	1	1	1	1	1	1	1	1	1	1	1	1	1	1
206	4	3	3	4	4	3	3	3	3	3	4	4	3	3	3	3	2	5	4	4	4	3	5	4	5	3	3	3	2	2	3	2	3	3	3	3	3	3	3
207	4	3	4	4	3	5	3	4	4	3	4	4	4	2	2	5	3	3	3	5	4	4	5	4	4	3	3	3	3	3	3	3	3	3	3	3	3	3	3
208	3	2	3	2	3	5	4	3	4	3	3	3	2	5	6	5	3	7	4	3	4	3	3	2	4	2	2	3	2	2	3	3	1	2	3	2	2	2	3
209	4	4	2	5	3	4	3	5	3	4	4	4	3	3	5	2	4	2	2	4	5	3	4	3	4	3	3	4	2	3	2	2	3	2	3	2	2	3	2
210	3	4	3	4	3	3	2	2	4	3	2	3	3	9	8	9	8	7	8	2	3	2	2	2	3	2	1	3	3	3	2	1	2	1	2	3	3	3	3
211	3	4	3	4	3	3	2	3	3	3	3	4	4	4	3	5	5	6	3	2	2	2	4	4	4	1	1	1	1	1	1	1	1	1	1	1	1	1	1
212	4	5	4	4	4	4	4	4	4	4	5	4	4	3	4	3	5	6	4	3	3	3	3	3	3	2	1	2	2	2	2	2	2	2	2	2	2	2	2
213	4	5	4	4	4	4	4	4	4	3	4	4	4	5	3	2	5	6	4	2	4	4	2	4	2	1	1	1	1	1	1	1	1	1	1	1	0	1	1
214	3	3	3	2	3	3	2	3	3	2	2	3	3	1	3	3	4	3	2	3	2	5	3	3	3	2	3	2	2	1	1	2	2	1	2	2	3	3	3
215	3	3	3	3	3	2	2	3	2	3	2	3	3	5	3	4	4	4	4	3	3	3	3	3	4	3	3	3	3	3	3	3	3	3	3	4	4	4	4
216	3	3	3	2	3	3	3	3	3	3	3	3	3	1	3	2	5	5	2	4	4	5	5	4	4	4	4	4	4	4	4	4	4	4	4	4	4	4	4
217	4	3	4	3	2	4	4	4	4	4	3	2	4	9	6	5	8	9	5	2	1	3	3	2	3	2	2	2	2	3	3	2	3	3	2	3	3	2	2
218	3	3	3	2	3	3	3	3	3	3	3	3	3	4	6	4	3	4	5	3	3	5	3	3	4	2	1	3	2	2	3	3	1	3	3	2	3	3	2
219	5	4	5	5	4	4	4	4	4	4	4	4	5	7	7	4	5	5	6	2	4	2	2	2	2	2	2	1	2	2	3	3	3	3	2	3	2	2	3
220	1	2	1	2	2	2	2	2	2	1	1	2	2	2	2	3	5	5	2	3	3	4	3	3	2	3	2	2	1	2	2	2	3	2	2	2	2	1	2
221	3	3	3	3	2	3	3	3	3	1	3	3	3	3	5	6	5	5	5	2	4	1	1	2	4	2	3	3	2	2	3	2	2	2	2	3	3	2	2
222	3	3	3	3	2	2	2	2	1	3	2	2	2	6	5	3	4	5	4	5	5	5	4	5	5	2	1	2	2	1	1	2	2	1	2	2	2	2	2
223	2	4	4	2	3	3	4	2	3	2	3	2	4	5	8	4	4	6	7	4	3	3	3	3	4	3	3	3	3	4	3	4	4	3	3	3	3	4	4
224	4	5	4	4	4	4	4	4	4	5	4	4	4	6	6	5	6	3	5	4	4	4	4	4	4	2	2	2	2	3	1	1	2	2	3	1	2	3	2
225	3	4	4	3	3	3	5	2	3	3	3	4	3	3	1	3	2	2	3	3	4	2	3	2	3	3	3	3	3	3	2	3	3	2	3	3	3	2	3
226	3	3	4	4	2	3	4	4	4	4	2	2	3	6	6	6	6	7	5	3	3	2	3	3	3	2	1	2	2	1	1	3	2	1	1	2	3	2	3
227	3	3	3	3	3	3	4	3	3	4	3	4	3	5	5	5	4	5	6	2	3	2	2	2	2	1	1	2	1	2	1	2	0	2	2	2	1	1	0
228	3	3	3	3	3	3	4	3	3	3	4	3	4	3	4	2	3	3	3	3	3	3	4	3	3	1	1	2	1	2	1	2	1	1	0	2	0	1	1
229	2	1	1	2	2	2	2	2	2	2	2	2	2	7	5	4	5	5	3	4	3	3	3	3	4	0	1	0	0	1	0	0	0	1	0	1	1	0	1
230	4	2	3	3	2	3	3	4	3	2	4	2	3	4	5	6	4	8	4	3	2	3	3	3	3	2	3	2	3	4	3	2	3	3	3	2	3	3	2
231	3	2	2	3	3	3	3	3	1	3	3	2	2	3	5	5	4	5	3	3	3	2	4	2	4	1	1	1	1	1	1	1	1	1	1	1	1	1	1
232	5	5	4	4	4	4	2	4	3	4	3	4	5	2	3	6	2	4	2	2	2	2	2	2	2	4	4	4	4	4	4	4	4	4	4	4	4	4	4
233	5	4	3	4	4	5	3	4	5	4	5	4	4	3	2	1	3	4	3	5	4	5	5	4	4	4	4	3	3	4	4	3	2	4	3	4	3	2	2
234	3	2	4	2	2	4	3	4	4	3	4	2	4	5	4	4	5	5	5	3	4	4	3	3	4	2	2	1	2	2	2	2	1	1	1	2	2	1	1
235	4	4	4	4	4	4	5	4	5	4	5	4	4	4	5	6	3	5	4	3	3	4	4	3	4	3	2	2	3	3	2	3	2	3	1	3	3	3	2
236	4	3	3	4	3	2	4	3	2	4	4	3	2	2	2	5	3	3	4	5	4	4	3	4	5	4	4	4	4	4	4	4	4	4	4	4	4	4	4
237	3	3	2	2	2	3	3	4	2	2	3	4	2	8	7	7	9	9	7	3	3	2	3	2	2	1	2	2	2	1	1	1	2	1	2	1	2	3	2
238	3	2	3	3	3	4	2	2	4	4	4	4	2	5	7	6	5	5	4	3	3	3	3	3	3	1	0	2	0	2	1	1	1	2	0	1	2	1	0
239	3	3	3	3	3	3	3	3	3	3	3	3	3	5	5	7	3	4	7	3	2	1	3	3	2	3	3	2	2	2	2	3	1	3	3	2	3	1	3
240	4	5	4	4	4	4	4	4	5	5	4	4	4	5	5	4	3	7	3	3	3	3	3	3	2	2	2	2	2	2	1	1	3	2	1	2	2	1	2
241	4	4	3	3	4	4	4	4	4	4	2	3	2	5	6	6	6	7	6	3	3	4	3	3	3	3	3	1	2	3	3	1	2	3	2	3	2	2	2
242	3	1	2	1	3	4	4	2	2	4	3	3	4	7	7	5	7	7	8	2	2	2	2	2	2	2	3	3	1	2	2	1	2	2	1	2	2	3	2
243	3	3	3	3	3	3	3	3	3	3	3	2	3	2	2	3	2	4	3	4	5	4	4	4	4	4	3	3	3	3	3	3	4	3	4	3	2	3	3
244	3	3	4	4	3	3	3	3	4	4	4	3	4	6	5	4	5	5	7	3	3	3	3	3	3	2	2	3	3	3	3	3	3	3	3	4	3	3	4
245	4	4	3	4	3	3	4	4	4	4	4	4	4	4	4	1	3	4	3	5	5	3	4	3	5	4	4	4	4	4	4	4	4	4	4	4	4	4	4
246	3	5	3	3	3	2	4	3	4	4	4	2	3	4	3	4	6	6	5	3	2	3	3	2	2	2	2	1	2	2	2	1	2	1	0	2	2	2	2
247	3	4	3	3	3	4	3	3	3	4	3	4	2	8	7	7	6	8	6	2	2	3	1	3	2	3	4	3	4	3	4	3	3	4	3	3	3	3	3
248	4	4	4	4	4	4	4	4	4	4	5	4	4	6	3	5	6	3	3	3	3	3	3	3	3	1	3	2	1	2	4	1	2	2	2	1	2	3	2
249	4	4	3	5	5	5	4	4	4	5	4	3	4	6	5	2	6	5	4	4	4	3	4	3	3	2	3	2	2	3	2	2	3	3	1	2	3	3	3
250	5	5	5	3	3	4	5	3	3	3	5	5	5	3	3	4	3	4	5	4	5	4	4	4	4	3	4	4	3	3	3	3	3	3	3	3	3	3	3
251	3	3	3	2	3	4	3	4	3	2	4	3	4	3	5	7	5	5	6	4	4	4	3	3	5	3	3	2	2	4	3	3	2	2	3	2	4	2	3
252	4	4	2	3	4	4	4	4	3	3	4	4	3	4	6	5	6	5	5	2	2	2	1	3	2	3	3	3	3	3	3	3	3	3	4	3	4	3	3
253	3	4	3	4	4	4	2	2	3	3	3	4	3	3	5	6	4	4	5	4	3	4	4	3	4	2	3	3	3	2	1	3	3	3	3	2	3	2	3
254	4	5	4	4	4	4	4	4	4	4	4	4	4	1	3	5	4	3	5	3	3	4	3	4	4	3	2	3	2	2	3	3	2	3	3	2	2	3	2
255	3	4	2	2	4	2	4	4	3	3	4	1	2	1	2	2	2	1	3	4	5	5	4	4	4	3	4	3	3	3	3	3	2	2	2	3	4	4	3
256	2	4	1	1	2	4	2	3	2	3	4	4	4	9	6	6	6	7	6	3	2	3	2	3	2	2	1	1	2	3	1	3	2	1	1	2	1	1	2
257	3	3	4	4	2	3	4	4	4	4	2	2	3	2	1	3	1	3	1	3	3	3	3	3	3	3	3	3	3	3	3	3	2	3	3	3	3	3	3
258	3	2	3	2	3	4	3	4	2	3	4	4	4	7	8	8	7	8	7	3	3	2	3	2	3	2	2	2	2	2	2	1	1	2	2	1	2	1	2
259	3	1	3	3	2	2	3	2	2	2	4	3	3	5	5	5	6	5	5	4	4	4	4	4	4	3	1	2	3	2	2	2	1	2	2	2	2	2	2
260	4	4	4	3	3	4	3	4	5	3	3	4	5	5	7	3	7	6	5	2	2	2	2	2	1	1	1	2	2	3	2	2	1	2	1	2	2	2	1
261	4	4	3	3	3	4	4	3	3	4	3	5	4	4	2	3	4	2	3	3	3	4	3	3	3	3	3	3	4	3	3	4	3	3	3	3	3	3	3
262	5	5	5	5	5	5	5	5	5	5	5	5	5	7	7	5	7	9	6	3	3	2	2	2	3	1	2	1	1	2	2	2	2	1	2	2	1	2	1
263	4	4	4	4	5	4	5	4	4	5	4	5	4	6	7	7	7	6	8	4	3	4	3	3	4	2	2	2	2	1	1	3	1	2	1	2	1	1	1
264	3	3	3	4	4	3	3	3	3	4	4	3	3	5	5	4	5	5	6	3	3	4	3	3	3	2	1	1	1	2	1	1	1	0	0	2	1	1	2
265	5	5	5	5	5	5	5	5	5	5	5	5	5	9	6	6	5	7	6	4	4	4	4	3	4	0	1	1	1	2	1	1	0	1	1	0	1	0	0
266	3	3	4	4	4	4	3	3	3	3	3	4	3	8	7	7	5	5	4	3	3	3	3	2	5	3	3	2	3	1	2	1	3	2	3	2	2	2	1
267	3	2	4	4	4	3	4	3	4	3	4	3	3	5	4	7	5	5	7	3	3	3	3	2	2	1	2	1	2	2	1	2	2	1	1	2	2	2	1
268	3	3	3	2	2	2	3	3	3	3	3	2	3	7	7	7	7	7	7	3	4	3	3	3	3	4	3	3	3	3	3	3	4	4	3	3	4	3	3
269	4	5	2	4	3	4	3	3	4	4	4	4	3	4	4	6	5	7	5	3	2	3	3	3	4	4	4	4	4	4	4	4	4	4	4	4	4	4	4
270	3	5	5	2	3	3	4	3	3	4	2	4	4	6	6	6	4	5	5	3	2	3	3	2	3	1	2	1	1	2	2	2	1	1	2	2	1	2	2
271	3	3	3	3	2	3	3	2	2	3	3	3	3	6	6	6	8	8	7	3	3	3	3	3	3	1	3	3	3	1	2	2	2	3	2	1	1	2	2
272	3	3	4	3	3	3	4	2	3	2	4	3	2	2	4	5	4	4	5	4	3	3	2	3	4	2	3	1	2	2	2	2	3	3	2	3	2	1	2
273	2	4	3	4	3	2	3	3	2	3	2	4	4	6	3	3	7	5	6	2	2	3	2	2	2	2	3	2	2	2	2	2	2	2	2	2	3	2	2
274	3	3	3	3	4	4	4	4	3	4	4	3	3	2	5	3	5	3	6	2	2	3	1	2	3	3	3	4	3	3	3	3	4	3	3	3	3	3	3
275	2	2	2	1	1	2	3	3	2	3	3	3	3	7	6	4	6	3	5	4	2	3	3	3	3	1	1	1	1	2	0	1	1	2	1	1	1	1	2
276	2	3	2	2	3	3	3	2	1	2	3	2	2	5	3	5	4	5	2	2	3	3	3	4	4	2	2	3	2	3	1	1	3	2	2	2	3	3	3
277	4	4	5	5	3	3	4	3	3	3	3	3	4	5	4	3	4	5	3	4	4	3	3	3	5	2	2	3	3	2	3	3	2	2	3	3	2	2	3
278	4	5	5	4	5	4	4	5	4	4	4	5	4	7	6	5	6	4	5	2	3	2	2	3	3	2	3	2	3	2	3	2	3	3	3	3	2	2	2
279	4	4	3	4	4	4	4	5	5	4	4	4	3	3	1	4	4	2	3	3	5	3	4	4	4	3	2	2	3	3	3	3	2	3	3	2	3	2	2
280	4	5	4	4	4	4	4	4	5	4	4	4	4	1	2	5	3	3	3	4	4	4	5	4	5	3	3	3	3	3	4	4	3	3	3	4	3	4	3
281	3	3	3	2	3	3	3	3	1	3	3	3	2	8	5	7	6	9	7	4	3	2	4	1	3	0	1	1	0	2	1	1	0	1	2	1	0	1	1
282	3	3	3	4	5	4	4	3	4	4	4	3	3	7	5	4	7	4	4	2	2	2	2	2	2	3	3	2	3	3	4	2	3	3	4	3	4	3	2
283	3	4	4	4	3	5	4	5	3	4	4	3	4	6	5	6	6	5	5	3	2	2	2	3	4	2	3	3	3	2	2	3	3	3	3	2	3	1	3
284	4	4	3	4	4	4	4	3	4	3	4	3	4	8	5	6	5	6	5	2	2	2	2	2	2	2	2	2	2	2	2	2	2	2	2	2	2	2	2
285	2	2	3	1	2	2	3	2	2	2	3	4	3	4	4	2	5	5	5	4	5	4	3	3	3	2	2	2	3	2	2	2	3	3	2	2	3	3	3
286	1	3	2	3	3	3	3	2	3	1	3	3	3	5	4	7	8	6	6	2	4	4	4	3	2	2	2	4	2	2	2	2	2	3	3	2	2	2	2
287	3	3	4	4	3	5	3	3	3	3	4	3	3	1	5	3	3	2	3	4	5	4	4	4	5	3	1	3	3	3	2	2	3	2	2	2	1	2	3
288	2	4	2	4	4	3	4	2	4	4	4	4	4	5	4	5	4	4	5	2	4	4	3	3	4	2	1	3	2	3	2	2	3	2	3	2	2	2	3
289	2	2	3	2	2	2	2	3	2	3	3	3	3	7	6	7	6	8	8	2	2	3	1	2	3	1	2	1	1	2	1	1	2	2	1	1	1	1	2
290	3	2	2	3	3	4	4	4	4	3	3	3	4	1	2	1	4	1	2	4	4	4	5	4	5	3	3	3	3	3	3	3	3	3	3	3	3	3	4
291	5	4	5	5	5	4	2	4	5	3	5	5	3	7	5	6	5	3	5	4	4	4	4	4	4	2	3	1	2	2	3	1	2	1	3	3	2	2	1
292	3	2	3	2	3	4	3	3	3	3	3	2	2	7	5	5	5	6	7	2	4	3	4	3	4	3	3	2	2	2	3	3	3	3	2	2	2	2	2
293	3	3	3	3	3	3	3	3	3	3	2	3	3	8	7	8	7	6	8	2	1	3	2	3	2	3	2	2	2	1	1	2	3	2	3	3	3	2	2
294	2	2	2	2	2	3	3	3	2	3	3	3	2	4	6	5	4	6	6	3	3	3	3	4	4	2	4	3	2	2	2	2	2	2	2	2	2	3	3
295	2	1	3	3	3	2	2	3	3	4	3	3	3	4	5	4	5	6	4	2	3	3	3	3	2	2	3	3	3	2	4	3	2	3	2	2	2	4	2
296	2	2	3	1	2	2	3	2	2	2	3	4	3	4	6	3	4	7	5	4	4	4	2	3	3	2	3	2	2	3	3	3	3	3	2	2	2	2	2
297	2	2	3	2	2	3	2	3	2	2	3	3	3	6	8	6	7	7	9	1	1	1	1	1	1	1	2	1	2	0	1	0	2	1	1	2	2	1	2
298	4	4	5	4	4	5	4	5	5	4	4	4	4	5	4	6	4	6	4	3	3	4	4	3	3	3	2	3	3	3	2	2	3	2	2	2	2	2	3
299	1	1	1	1	1	1	1	1	1	1	1	1	1	2	1	3	5	5	4	3	3	2	3	3	3	3	3	2	3	2	3	4	2	3	3	3	3	2	3
300	2	1	2	3	3	2	2	2	2	3	3	3	3	4	8	5	6	5	6	3	2	2	3	2	4	0	1	1	1	0	1	1	1	1	1	0	1	0	0
301	1	2	2	2	1	2	2	1	2	1	1	2	2	8	8	5	6	7	8	2	1	3	2	3	2	2	0	2	1	1	2	2	2	2	0	2	1	1	2
302	4	3	4	4	4	4	5	4	2	3	4	4	2	4	7	6	3	5	4	4	4	4	5	5	4	3	4	4	3	3	3	3	4	3	3	4	3	3	3
303	3	4	3	4	3	3	4	4	4	3	3	5	3	4	4	4	4	3	2	4	4	4	3	4	3	2	1	2	2	2	1	1	2	2	2	2	1	1	1
304	3	3	3	3	3	3	3	4	4	5	3	4	4	5	2	5	5	4	4	4	4	3	4	3	5	3	2	3	3	2	3	2	3	2	2	3	4	3	3
305	3	4	3	2	2	3	4	5	2	2	4	3	5	5	5	8	8	7	6	4	2	3	3	3	4	3	2	2	2	3	2	2	3	2	2	2	2	2	2
306	5	5	5	5	5	5	5	5	5	5	5	5	5	2	3	5	6	5	6	4	5	3	4	4	3	1	1	0	0	1	1	1	1	1	1	1	0	0	1
307	2	2	2	3	4	3	2	4	2	5	2	3	3	7	7	6	7	7	8	2	3	1	3	2	3	2	2	2	3	3	3	3	2	2	2	2	2	3	3
308	3	3	2	2	3	3	3	3	2	4	2	3	2	5	6	3	3	4	4	3	3	3	3	3	3	2	2	2	2	2	3	1	2	2	2	2	2	2	2
309	4	3	3	2	3	4	4	4	3	2	4	3	4	6	6	9	9	6	6	4	4	4	2	2	3	3	4	4	3	3	3	3	3	3	3	4	3	3	4
310	3	3	3	2	2	2	2	2	3	3	2	3	3	4	6	4	3	6	4	4	4	5	4	2	3	2	1	1	2	2	1	2	2	1	2	1	1	3	1
311	4	4	3	3	4	4	4	4	3	4	2	3	2	6	6	4	4	6	4	4	4	5	5	2	4	2	2	2	2	2	1	1	2	1	2	2	1	3	2
312	2	2	2	1	1	2	2	2	2	2	2	2	2	7	5	7	3	4	6	3	3	3	5	5	4	3	2	4	3	3	3	2	2	3	3	3	2	3	3
313	2	1	2	3	3	3	3	2	3	3	2	4	3	7	6	7	7	7	5	3	4	4	4	4	4	3	2	3	3	2	4	1	2	3	3	3	3	4	3
314	4	3	3	5	4	4	3	5	4	5	3	4	3	6	5	5	3	5	4	4	2	4	3	3	3	3	3	3	4	3	3	3	3	3	3	3	3	3	3
315	2	2	2	3	4	2	3	2	3	2	3	3	2	6	6	8	7	7	5	3	3	3	2	3	2	2	4	1	3	3	3	2	3	2	3	2	3	2	3
316	4	4	4	4	4	4	4	4	4	4	4	5	4	7	5	5	7	5	4	2	2	3	3	4	2	3	2	3	2	2	3	3	3	4	2	2	3	2	4
317	5	5	4	3	3	4	5	5	3	4	3	4	3	5	3	4	3	5	6	3	3	4	4	4	5	3	4	4	4	4	4	4	4	4	4	4	4	3	3
318	2	3	3	3	4	3	4	5	4	2	2	2	3	2	3	3	3	3	4	3	5	5	4	3	3	3	2	2	3	3	2	3	3	2	2	3	3	3	2
319	1	2	2	1	2	3	2	1	2	2	2	2	3	2	6	6	4	5	4	3	5	2	4	4	3	2	2	2	3	2	2	2	3	2	3	3	3	3	3
320	3	4	3	3	3	4	4	1	2	4	4	4	3	4	4	2	4	4	2	3	2	3	3	3	2	2	2	3	2	2	4	4	2	3	4	2	2	2	2
321	3	3	3	3	2	3	3	3	3	3	3	3	2	3	1	2	3	5	3	3	3	3	3	3	3	3	3	2	3	3	2	3	4	3	3	3	4	2	3
322	3	2	3	3	3	4	3	2	1	3	4	2	3	5	6	7	6	4	3	2	4	3	4	3	4	3	2	3	3	3	1	1	1	3	3	2	3	3	2
323	3	3	4	3	4	3	3	3	2	3	4	3	3	5	6	3	3	3	6	4	4	4	3	4	2	3	2	3	2	3	3	2	2	2	2	3	2	2	2
324	3	3	3	3	3	2	3	3	3	3	3	2	3	6	4	6	6	5	5	3	3	3	2	3	2	2	2	1	2	1	1	1	2	2	1	2	2	1	2
325	4	3	3	3	4	3	3	3	3	4	3	4	4	3	3	5	3	2	5	4	3	3	4	4	3	1	1	2	1	0	2	1	2	1	2	2	1	2	3
326	4	5	4	3	5	3	3	3	3	3	5	3	3	5	7	4	5	5	6	3	2	3	3	2	4	2	2	1	1	2	2	2	1	2	2	2	2	2	2
327	2	2	1	2	2	2	2	1	1	2	2	2	1	6	6	3	5	4	4	1	3	2	3	3	3	2	3	3	3	2	3	2	2	3	3	3	1	3	3
328	4	4	4	4	4	4	4	5	4	4	4	5	4	4	4	6	2	4	4	3	3	4	4	3	2	1	0	1	1	1	1	2	2	1	1	2	1	1	1
329	3	3	3	2	3	1	3	2	3	3	3	3	3	7	8	7	5	9	8	1	1	1	1	1	1	1	0	0	0	0	1	0	0	0	0	0	0	0	1
330	1	2	1	2	2	2	2	2	2	1	1	2	2	3	4	3	5	6	5	3	3	3	3	3	2	3	3	4	2	2	3	2	3	3	3	2	2	3	4
331	5	5	5	5	4	5	4	5	5	5	5	5	5	5	4	4	4	4	3	4	3	3	3	2	4	3	3	1	2	2	3	2	2	3	1	2	2	2	2
332	3	4	2	4	4	3	4	2	4	3	3	3	4	6	3	4	2	4	5	4	4	3	3	4	4	2	3	2	2	2	3	3	3	3	3	2	3	2	2
333	4	3	4	4	4	4	4	3	4	4	4	4	3	6	2	3	3	4	2	3	2	2	3	3	3	3	2	3	2	2	4	3	2	2	2	2	3	2	4
334	3	3	3	3	2	3	2	4	4	4	2	3	3	4	5	5	5	5	3	3	4	2	2	3	3	3	4	2	3	3	3	2	2	2	2	2	4	3	3
335	3	3	3	4	4	3	3	3	4	5	3	3	4	7	5	7	7	7	6	2	2	2	2	2	2	1	2	0	1	2	1	1	1	2	1	2	1	1	0
336	2	3	2	3	1	3	4	2	2	4	3	3	3	6	6	5	4	5	7	4	3	5	2	3	4	3	3	2	3	2	2	3	2	3	3	3	2	2	2
337	3	3	3	3	3	3	2	3	4	2	2	4	2	5	8	7	6	6	5	1	2	2	2	2	2	2	2	2	1	2	1	2	2	2	2	1	2	2	2
338	4	3	4	4	4	4	3	4	3	3	3	3	4	5	3	2	1	1	3	3	4	3	4	5	3	3	2	3	3	3	3	1	1	3	3	3	3	3	2
339	3	3	3	4	3	2	2	4	3	2	2	4	4	1	1	1	2	1	2	5	5	4	4	3	3	2	3	2	3	3	3	3	2	3	2	3	3	4	2
340	2	1	2	3	3	1	4	3	4	4	4	4	4	2	3	3	4	5	2	2	2	2	2	2	2	1	1	1	1	1	1	1	1	1	1	1	1	1	1
341	3	4	4	3	3	3	4	2	2	3	3	3	3	5	5	6	3	3	4	3	4	3	3	5	3	4	3	4	4	3	4	3	3	3	4	3	3	3	3
342	5	5	5	3	2	4	3	3	4	3	5	4	4	2	3	3	5	3	4	4	5	4	2	4	2	2	2	3	2	3	3	2	2	2	2	2	3	3	3
343	3	4	3	4	3	3	3	5	3	4	5	3	4	6	3	6	5	4	7	3	3	3	2	4	3	4	4	4	4	4	4	4	4	4	4	4	4	4	4
344	4	5	4	4	4	5	4	4	5	5	5	5	4	3	3	1	4	1	2	5	5	5	5	5	5	4	4	4	4	4	4	4	4	4	4	4	4	4	4
345	4	5	4	4	4	5	4	5	4	4	4	4	4	6	6	5	4	7	5	4	4	3	3	4	4	3	2	2	3	2	4	2	3	4	2	3	2	3	3
346	3	4	4	2	3	3	4	3	4	3	3	2	4	6	6	2	5	3	4	3	4	2	2	2	3	3	2	4	3	2	3	3	2	2	4	2	2	2	2
347	2	3	3	2	2	3	3	2	2	3	2	3	2	2	5	4	4	1	3	4	4	4	3	4	4	2	3	3	2	2	3	4	3	3	2	3	2	3	3
348	3	3	3	4	3	4	3	4	4	3	3	4	5	7	9	8	7	7	7	3	5	5	5	2	3	2	1	2	2	2	2	2	2	2	2	1	2	2	2
349	2	2	2	2	1	2	2	2	2	2	3	2	2	2	5	2	2	5	3	3	3	3	2	3	4	3	3	3	3	3	3	3	3	3	3	3	3	3	3
350	4	4	4	5	4	4	4	4	3	4	3	2	4	5	4	5	2	3	4	4	5	4	4	4	4	3	2	3	2	1	2	3	3	2	2	2	2	2	3
351	4	3	2	5	4	4	3	2	4	3	4	3	5	5	4	5	5	5	5	5	5	5	5	5	5	3	3	3	3	3	3	3	3	3	3	3	3	3	3
352	3	4	4	4	4	4	4	4	4	4	4	4	2	5	5	4	7	6	4	4	4	4	4	4	4	3	2	2	2	2	2	1	2	3	1	2	2	2	4
353	4	5	2	5	3	5	3	3	2	4	4	3	3	6	7	4	5	7	3	3	3	3	2	3	2	3	2	3	3	3	3	1	1	3	3	3	3	3	2
354	4	4	4	4	4	4	3	4	4	4	4	4	5	5	2	1	3	5	4	5	5	5	3	3	4	3	2	2	3	2	3	4	3	3	4	2	3	2	3
355	3	4	3	3	4	3	3	3	4	2	3	3	4	3	4	2	2	1	2	3	2	3	3	2	3	3	3	2	2	2	2	3	2	3	3	3	3	3	2
356	2	2	2	2	2	2	2	1	2	2	3	2	2	3	6	3	6	4	6	4	4	5	4	4	4	3	4	3	3	3	3	3	3	3	4	3	3	3	3
357	5	4	4	4	4	4	4	5	5	4	4	4	5	5	5	6	5	7	4	3	3	3	2	3	3	2	2	2	2	2	3	1	2	1	1	2	1	2	2
358	3	3	3	2	2	2	2	2	3	3	2	3	3	7	5	5	6	6	4	4	4	3	4	4	4	1	0	0	1	1	0	2	1	0	2	1	2	0	1
359	3	4	4	3	4	2	4	4	2	3	4	3	4	2	4	3	3	3	3	3	4	2	1	4	4	3	3	3	2	3	3	2	2	3	2	3	3	4	3
360	1	1	1	1	1	1	1	1	1	1	1	1	1	6	9	8	8	7	7	3	1	2	2	1	2	0	0	0	0	0	0	0	0	0	0	0	0	0	0
361	3	3	2	4	4	2	3	3	3	3	2	3	4	8	5	5	3	6	5	3	3	3	3	3	3	2	1	2	2	1	3	2	1	2	2	3	2	2	3
362	3	3	2	4	3	3	3	3	3	2	2	2	2	5	6	4	4	3	4	3	2	2	3	4	3	2	2	2	2	2	3	2	2	1	1	2	0	2	2
363	4	5	4	4	4	4	4	4	4	4	4	5	4	4	6	7	4	6	5	2	3	2	2	2	2	2	2	1	2	0	0	2	1	2	2	1	2	0	1
364	4	4	4	5	4	3	4	4	4	5	4	3	3	3	3	3	3	3	5	3	5	3	4	4	4	3	2	3	2	3	3	3	2	3	4	3	2	3	3
365	4	5	3	4	3	4	3	2	4	4	3	3	4	4	3	5	4	5	1	4	4	5	4	5	2	3	3	3	3	3	2	2	2	3	3	2	2	2	4
366	4	3	2	2	4	3	3	3	3	3	3	2	4	6	5	7	6	5	5	3	4	3	2	4	2	1	1	1	1	1	1	1	1	1	1	1	1	1	1
367	2	2	2	1	2	2	2	2	2	2	2	1	2	8	8	6	7	8	9	1	1	2	2	2	2	1	1	1	1	1	1	1	0	1	1	1	1	1	0
368	2	4	4	4	4	2	3	3	4	3	4	3	4	5	6	4	3	5	2	3	2	3	4	3	2	1	2	2	2	2	1	2	2	2	2	1	1	2	2
369	3	3	4	3	3	3	4	3	3	5	3	4	3	6	4	5	5	4	3	3	4	3	4	3	4	2	2	2	1	2	2	2	2	2	1	1	1	0	1
370	3	3	3	3	3	3	3	3	3	3	2	3	3	4	7	3	4	6	5	3	2	2	2	2	3	2	3	2	2	3	2	1	2	3	1	2	3	3	3
371	4	5	3	3	5	4	4	4	3	4	3	3	4	6	7	6	7	6	7	3	3	3	2	3	3	1	1	2	2	1	2	1	1	3	2	1	3	1	3
372	4	5	4	4	4	4	3	4	3	4	4	4	3	7	6	7	3	5	5	3	3	3	2	3	3	3	4	3	3	2	2	3	3	4	2	3	4	2	2
373	2	2	2	2	2	1	2	2	2	2	2	2	2	6	8	6	8	8	8	2	2	2	2	2	2	1	1	1	2	1	1	2	1	1	1	1	0	2	2
374	5	4	5	4	4	4	4	3	3	3	3	4	4	6	5	6	7	3	5	4	3	2	3	3	4	2	2	2	1	1	2	1	1	1	2	1	0	1	1
375	4	4	3	3	3	4	4	3	4	4	3	4	4	5	6	4	5	3	7	2	2	3	2	2	2	3	3	3	3	3	3	3	3	3	3	3	4	3	4
376	2	2	3	3	3	3	3	3	2	2	3	2	2	5	8	6	7	8	7	2	3	2	3	3	2	3	2	3	2	3	3	2	2	3	3	2	3	3	2
377	4	3	4	3	4	3	3	3	5	4	3	3	4	3	4	2	2	1	3	3	3	3	3	2	2	2	2	3	3	3	2	2	3	3	3	3	2	1	4
378	2	2	2	2	2	2	2	2	2	1	2	1	2	5	8	6	8	6	9	4	2	2	3	4	4	2	1	2	2	3	2	2	3	2	2	2	2	2	3
379	3	4	4	3	4	2	4	4	2	3	4	3	4	4	4	5	4	1	4	3	3	3	5	3	4	3	3	3	2	2	2	3	3	1	2	3	2	2	3
380	3	3	4	3	4	2	4	4	4	2	3	3	4	4	3	4	3	4	2	4	3	4	4	4	3	1	2	1	2	2	1	2	2	1	1	2	2	2	1
381	3	2	3	3	3	3	3	3	1	1	2	3	3	5	6	2	5	5	3	3	3	2	3	3	3	3	2	3	2	4	3	3	2	3	3	3	4	2	2
382	4	5	3	3	3	4	4	4	3	4	4	3	4	6	4	7	7	4	4	2	2	2	2	2	2	2	3	2	2	3	2	2	2	3	2	2	2	0	1
383	3	4	3	3	3	4	5	4	4	4	3	3	3	3	4	4	4	5	1	4	3	4	4	4	3	4	3	4	4	4	3	4	4	3	3	3	4	3	4
384	2	3	4	4	4	2	3	3	3	2	4	4	3	5	3	3	6	7	6	4	3	3	3	3	3	2	2	3	2	1	2	2	3	3	2	3	2	1	2
385	4	5	4	4	4	5	5	4	5	4	4	4	5	4	2	3	4	3	1	4	4	3	4	4	4	2	3	3	3	2	2	3	3	3	3	2	3	1	3
386	3	2	3	2	3	4	2	4	2	3	2	4	2	6	6	5	4	5	6	2	3	2	3	3	3	3	4	3	2	2	3	3	2	2	2	3	2	2	3
387	3	3	3	2	4	2	3	3	4	3	3	2	3	4	3	5	5	5	4	4	3	4	3	4	4	2	1	1	2	2	2	1	1	2	1	1	2	2	2
388	3	1	2	3	3	3	4	3	4	4	3	2	2	8	6	9	6	6	7	2	3	1	3	3	2	2	2	1	1	2	2	2	1	2	1	1	2	2	1
389	2	3	3	3	1	3	2	3	2	2	3	3	2	7	8	9	7	6	6	2	1	2	3	3	1	1	0	0	0	1	0	1	0	1	0	0	0	0	1
390	2	4	4	4	4	4	3	4	4	4	4	3	2	2	3	5	4	4	5	4	4	3	4	4	4	3	3	2	2	3	2	3	3	4	1	3	3	2	2
391	3	3	3	2	3	3	3	2	3	1	3	4	3	9	7	5	6	6	6	3	4	3	2	2	3	2	3	3	3	3	3	4	3	2	2	2	3	3	2
392	4	3	4	3	5	4	3	3	3	4	4	4	3	6	3	5	7	4	6	2	3	3	3	3	3	2	2	2	2	2	1	2	2	2	1	1	2	2	1
393	2	2	1	2	2	2	3	2	3	3	2	3	3	9	7	8	6	8	7	2	2	1	2	2	2	1	1	1	2	1	0	1	1	1	1	1	1	1	2
394	3	3	4	3	2	3	4	3	4	3	3	3	3	2	1	3	3	3	2	5	4	3	3	4	5	2	4	2	3	2	3	3	2	3	3	3	3	3	3
395	4	4	4	2	3	4	3	5	3	3	4	3	3	6	4	5	4	5	6	3	3	3	5	3	3	2	4	2	2	3	2	3	2	2	2	3	3	2	2
396	5	5	5	3	4	4	4	3	3	5	3	4	5	6	3	5	5	7	5	5	4	4	4	4	3	1	0	1	0	1	1	2	2	2	1	1	0	1	1
397	3	2	2	3	4	4	4	2	3	5	2	4	4	4	2	5	1	4	4	4	3	4	4	3	3	2	3	2	3	3	2	1	3	1	3	2	3	3	3
398	5	4	4	3	4	5	4	3	3	4	4	5	3	4	7	5	6	6	7	2	2	2	2	2	2	2	2	2	2	2	2	2	2	2	2	2	2	2	2
399	4	4	4	4	3	3	3	4	2	4	4	3	4	8	5	8	8	6	6	4	4	3	3	3	4	2	2	4	3	2	4	2	3	2	3	2	3	2	2
400	4	3	3	4	4	3	4	3	4	4	4	3	4	2	2	3	4	2	4	4	4	4	5	4	4	2	3	2	2	2	3	2	2	3	3	3	2	2	1
401	2	3	3	3	3	2	2	3	4	2	1	3	1	6	5	5	5	3	3	4	3	4	4	4	3	2	2	3	3	2	2	2	3	3	4	2	4	4	2
402	5	4	4	4	4	4	5	4	4	4	4	4	4	5	6	2	3	4	2	1	3	2	3	3	3	3	2	3	2	2	2	2	3	4	3	2	2	3	3
403	3	3	3	4	3	3	4	3	3	3	2	2	4	3	5	4	4	5	3	2	2	2	3	1	3	2	3	2	3	2	2	2	2	1	2	3	2	3	1
404	4	3	4	4	2	3	5	4	4	5	3	2	4	5	3	3	5	7	4	4	4	3	4	4	4	2	2	2	1	1	2	3	2	2	1	2	2	1	3
405	2	2	2	2	2	2	2	3	2	2	2	2	2	4	2	2	1	4	4	5	4	4	5	4	4	2	2	3	2	2	3	2	2	2	2	3	3	3	1
406	4	4	4	4	3	4	3	3	3	3	3	3	5	4	5	5	5	4	5	3	4	3	3	4	4	2	3	3	2	2	2	3	3	2	4	2	2	4	2
407	4	4	5	4	3	4	3	3	5	3	3	5	4	4	3	2	1	4	3	5	5	5	5	5	5	2	2	1	2	2	3	3	2	2	2	1	1	3	2
408	3	3	3	1	2	3	3	3	3	2	3	3	2	9	6	7	8	6	8	1	2	2	2	1	3	1	1	2	1	1	1	2	0	1	2	1	1	1	1
409	4	2	3	3	2	3	3	4	3	2	4	2	3	6	6	9	9	6	7	1	2	2	2	1	3	2	2	2	1	2	2	1	2	2	2	2	2	2	1
410	3	4	1	3	4	2	3	4	2	3	3	3	3	5	6	4	5	6	5	3	2	3	3	3	4	4	3	3	4	4	3	3	2	2	3	3	3	3	2
411	2	1	2	3	3	3	3	2	3	3	2	4	3	8	6	7	7	6	6	3	3	3	2	2	2	2	3	2	3	3	3	2	3	2	3	3	2	2	3
412	3	3	3	4	5	5	4	3	5	3	2	3	4	9	7	6	5	7	7	4	5	3	4	2	3	3	2	3	2	2	2	3	2	3	3	2	3	3	3
413	4	4	4	3	3	3	3	4	4	4	3	3	3	5	5	3	5	6	3	3	3	3	3	4	4	2	2	3	2	3	1	3	3	2	4	2	2	1	2
414	5	4	2	3	4	5	4	4	4	4	4	2	4	5	4	5	7	7	3	4	4	4	4	4	4	3	3	2	3	2	1	3	3	2	1	2	1	2	2
415	2	2	2	2	2	2	2	2	2	2	2	2	2	5	4	5	3	3	2	4	4	3	5	4	5	2	2	3	2	2	3	2	2	2	2	2	3	2	2
416	4	2	3	3	4	4	4	4	2	4	5	4	3	2	3	5	4	3	5	5	5	5	5	5	5	3	3	3	2	2	2	2	2	3	3	3	3	3	3
417	2	2	2	2	2	2	2	2	2	1	2	2	2	5	5	8	4	6	4	2	1	3	2	3	2	3	3	2	2	2	1	2	3	1	3	3	2	3	2
418	3	3	3	2	3	1	3	2	3	3	3	3	3	6	7	7	7	8	7	3	2	3	3	3	3	2	2	2	2	2	2	2	2	1	2	2	1	2	2
419	4	2	3	4	3	4	4	4	4	2	5	4	4	7	6	5	5	3	6	3	3	3	4	3	3	2	3	3	3	2	1	2	2	3	2	2	3	3	1
420	3	3	3	2	3	3	4	3	4	2	4	3	3	5	3	6	6	7	6	3	1	3	2	3	3	2	2	4	3	2	2	2	3	3	3	2	2	2	3
421	3	3	2	4	4	3	4	1	3	4	3	3	3	2	3	2	2	3	3	4	3	4	3	3	4	3	2	2	3	3	2	3	2	3	1	3	3	3	2
422	3	3	3	3	4	3	3	3	4	3	3	5	5	4	4	3	3	2	2	4	4	4	5	5	4	3	3	3	3	3	3	3	3	3	3	3	3	3	3
423	4	4	3	3	4	3	3	4	4	3	3	2	4	2	3	5	5	6	3	3	3	3	3	3	3	3	4	4	4	4	4	3	4	4	4	3	4	4	4
424	4	4	4	3	3	5	4	4	5	3	4	4	3	7	6	8	7	6	5	3	3	4	4	3	5	3	2	3	3	2	3	3	3	2	4	2	2	1	3
425	4	4	3	4	4	5	3	4	3	3	4	4	4	6	5	8	8	6	6	3	4	3	4	5	4	1	0	2	2	2	2	2	2	2	2	2	2	2	1
426	3	2	2	2	3	4	2	4	4	3	2	2	3	1	4	4	2	2	5	4	3	3	2	4	3	3	4	3	3	3	3	3	3	3	3	3	3	4	3
427	5	4	4	4	4	3	5	4	5	3	3	3	4	5	4	3	2	1	1	3	3	3	4	3	3	3	3	4	3	3	3	3	3	3	3	3	3	3	3
428	4	4	4	5	4	5	4	4	4	4	4	4	4	8	8	9	7	6	7	3	4	4	4	4	4	2	3	2	2	4	3	3	2	3	3	3	3	3	4
429	4	4	4	3	4	4	2	4	3	4	3	3	4	5	3	4	4	4	7	3	3	3	5	5	3	3	2	2	3	3	3	3	2	3	3	2	3	2	2
430	4	5	5	3	3	4	4	3	4	4	4	3	5	3	4	3	4	2	4	4	4	4	4	5	4	3	3	2	2	3	4	3	3	3	3	3	2	3	2
431	4	4	5	4	5	4	4	4	4	4	4	5	4	5	5	3	5	2	5	3	4	3	3	2	3	1	1	1	1	1	1	1	1	1	1	1	1	1	1
432	2	2	2	2	2	2	2	2	1	1	2	1	2	2	5	4	3	2	5	4	3	4	4	4	4	3	2	3	2	2	4	4	2	2	4	2	3	3	2
433	4	5	4	3	2	4	2	3	3	3	3	3	3	6	5	6	8	8	8	2	3	3	3	1	3	3	3	3	3	2	3	2	1	3	3	2	3	3	2
434	3	3	2	3	3	2	4	3	3	4	3	3	2	7	6	8	7	6	6	3	5	3	3	4	3	2	3	2	3	1	2	3	3	4	4	2	2	3	2
435	2	2	2	2	2	2	2	3	2	2	2	1	2	5	5	4	7	3	7	4	3	5	4	3	4	2	3	3	3	3	4	2	2	3	2	3	3	2	3
436	3	3	3	3	3	3	3	3	3	3	4	5	3	4	7	4	5	4	4	3	2	3	2	3	3	3	2	3	3	2	2	3	3	3	3	2	4	2	2
437	3	2	3	4	3	4	3	4	2	3	4	3	3	5	4	4	4	4	2	4	3	3	5	4	4	2	3	3	3	3	3	3	3	1	2	2	2	3	3
438	3	2	4	4	4	3	4	3	4	3	4	3	3	4	3	4	2	3	4	5	5	4	5	4	5	3	4	4	4	4	4	3	4	4	4	3	4	3	3
439	2	4	2	4	2	2	2	4	1	2	4	4	3	6	2	4	3	4	5	4	4	5	4	4	4	3	3	4	4	4	3	3	3	3	3	3	3	4	3
440	3	3	2	4	2	4	3	3	2	4	4	3	2	2	4	5	6	3	6	4	4	4	3	3	5	2	1	2	2	3	2	1	2	1	1	2	2	1	3
441	5	5	3	5	4	4	4	3	5	4	5	4	5	4	4	4	7	5	5	3	4	3	3	4	3	2	2	2	2	2	2	2	3	2	3	2	4	2	2
442	3	3	3	3	3	3	4	5	4	3	3	4	4	7	7	5	6	4	6	3	3	4	4	3	3	3	2	2	2	3	1	3	3	4	2	2	2	3	2
443	4	3	3	3	2	5	5	4	2	2	4	2	2	5	5	7	7	4	7	3	4	4	3	3	3	3	3	3	2	2	2	3	3	1	2	3	2	2	3
444	3	2	3	3	3	4	3	2	4	4	4	2	3	7	5	5	5	6	6	3	3	3	3	3	3	1	1	1	1	2	1	1	1	1	1	1	1	1	1
445	4	4	3	4	4	4	3	3	3	3	4	4	4	8	7	6	8	7	7	4	4	4	4	4	4	1	1	1	1	1	1	1	1	1	1	1	1	1	1
446	4	2	3	3	3	4	4	2	4	3	4	2	4	1	2	4	2	5	4	5	5	4	4	3	5	4	4	4	4	4	4	4	4	4	4	4	4	4	4
447	4	4	4	4	4	4	4	4	4	4	4	4	4	6	6	4	6	8	5	3	4	3	3	3	4	2	2	3	2	3	2	1	3	2	3	2	2	3	2
448	4	4	4	3	5	3	4	5	3	2	4	4	4	7	4	8	7	6	5	2	1	2	2	2	2	2	1	2	2	1	2	2	2	1	2	2	2	2	2
449	3	3	3	4	3	3	3	3	2	4	4	3	4	4	4	4	6	5	6	2	2	3	2	2	3	2	2	3	2	4	2	3	2	3	2	2	2	3	2
450	4	3	4	5	4	3	4	4	3	4	4	5	4	5	6	7	6	5	4	3	2	3	3	2	3	3	2	2	3	3	2	2	3	2	3	3	3	3	2
451	3	3	4	4	3	3	4	3	3	3	3	3	3	6	6	4	5	6	4	2	2	2	2	2	2	1	3	2	2	2	2	3	3	1	2	1	2	2	2
452	4	3	4	4	4	4	2	4	4	4	3	3	4	4	5	3	7	5	7	3	3	3	3	3	5	2	2	3	2	3	2	3	2	2	3	2	2	3	2
453	4	4	3	3	3	4	4	3	4	4	3	4	4	4	1	2	4	4	5	4	5	5	2	4	4	3	2	3	2	4	2	3	4	2	2	3	4	2	3
454	3	3	3	3	1	3	3	3	3	3	2	3	3	5	4	2	3	3	1	3	3	3	3	4	3	3	4	3	3	3	3	3	4	4	3	3	2	3	3
455	2	3	3	4	4	3	4	4	3	2	3	4	4	6	6	7	7	5	5	4	4	5	4	4	4	2	2	2	3	2	3	3	2	2	2	2	2	3	2
456	2	3	2	4	2	2	2	4	1	3	1	3	4	3	5	1	3	3	5	4	5	3	4	3	4	3	2	3	3	3	3	3	2	3	3	3	2	3	3
457	4	2	3	3	1	3	3	3	3	4	3	2	4	6	5	3	6	5	4	4	4	5	5	4	4	1	1	2	1	2	1	2	0	2	2	2	1	1	0
458	4	5	4	3	4	3	3	4	3	2	4	4	4	4	4	5	4	2	2	4	3	4	4	4	3	2	3	3	2	3	2	2	3	3	3	2	2	3	3
459	3	2	5	3	2	3	3	3	3	3	3	3	3	5	5	5	3	5	7	4	5	4	4	4	4	3	4	4	3	3	3	3	3	3	3	4	3	3	4
460	2	2	3	3	3	3	3	3	2	2	3	3	3	3	3	3	4	2	2	3	3	3	3	3	3	3	3	3	3	3	3	3	3	3	3	3	3	3	3
461	3	3	3	2	3	3	3	3	3	2	3	3	3	4	3	1	4	5	4	3	3	4	4	4	4	3	1	1	3	3	3	3	2	3	3	3	3	4	2
462	2	4	4	3	2	3	3	2	1	2	2	2	2	5	7	7	4	8	5	4	4	4	4	5	4	3	3	3	2	2	2	3	3	2	1	2	2	1	3
463	5	5	4	4	5	5	5	5	4	5	5	4	4	6	7	5	8	6	5	4	3	3	3	3	2	2	2	2	2	2	2	2	2	2	2	2	3	1	2
464	2	3	3	3	3	2	2	3	4	2	1	3	1	6	6	8	4	8	7	3	4	2	2	3	2	1	1	2	2	3	2	2	1	2	1	2	2	2	1
465	3	2	2	2	3	4	3	3	2	4	4	2	4	7	6	6	4	5	4	2	2	3	2	2	2	3	3	1	2	3	3	1	2	3	2	3	2	2	2
466	3	2	3	2	3	4	3	4	2	3	4	4	4	6	7	5	4	3	6	3	3	3	3	3	3	2	1	2	2	3	2	2	3	2	2	2	2	2	3
467	5	5	5	5	5	5	5	5	4	4	5	4	5	2	2	2	5	3	4	4	4	5	4	4	5	4	4	4	4	4	4	4	4	4	4	4	4	4	4
468	3	3	3	3	2	4	3	3	3	3	3	3	3	5	5	5	4	4	4	2	3	2	2	3	3	3	3	2	2	2	0	3	3	3	3	3	3	2	3
469	5	5	5	5	4	5	4	5	5	5	5	5	5	3	3	2	1	4	1	4	4	4	5	4	4	2	3	3	2	2	4	3	3	2	3	3	4	2	3
470	4	2	4	4	3	3	4	4	3	3	2	3	4	4	5	5	6	7	7	4	4	3	4	4	3	3	3	3	3	3	2	2	2	3	3	2	2	2	4
471	4	4	3	3	3	3	2	4	4	4	3	4	2	2	4	2	4	3	4	2	3	3	3	3	3	2	1	2	2	1	1	2	2	1	2	2	2	2	2
472	4	4	4	4	5	5	4	4	4	4	4	4	4	4	7	3	6	6	6	4	5	5	5	5	4	2	2	3	3	2	3	2	3	2	4	3	2	3	3
473	2	2	2	2	2	1	2	2	1	2	2	2	2	5	5	5	4	3	6	3	3	3	4	4	4	2	2	2	3	2	3	2	2	3	4	2	3	2	2
474	4	4	4	4	4	4	4	4	4	4	4	5	4	4	3	3	3	4	4	5	4	4	4	3	3	2	3	2	3	3	3	3	2	4	3	2	3	4	1
475	4	3	5	3	3	5	3	4	3	5	4	4	4	6	4	4	3	2	2	3	3	3	3	2	3	2	2	2	1	1	1	2	2	2	2	2	2	2	1
476	3	3	2	2	3	3	2	3	3	3	2	3	3	4	4	3	1	1	3	3	3	3	3	3	4	3	1	2	2	1	2	3	3	3	1	2	2	2	3
477	3	3	3	3	3	3	4	3	1	4	3	3	3	7	6	7	9	9	7	3	3	2	3	3	3	3	3	2	3	3	3	3	2	2	3	3	3	3	2
478	2	2	2	2	2	2	2	3	2	2	2	2	2	6	6	5	4	6	5	3	3	3	2	3	3	3	4	3	3	4	2	3	3	3	2	3	2	2	2
479	4	4	4	3	4	3	4	4	4	3	3	4	3	7	7	5	7	7	7	3	3	4	4	4	4	2	2	4	3	2	4	2	3	2	3	2	3	2	2
480	3	4	3	3	3	4	3	3	4	2	4	3	4	4	2	2	2	4	3	3	2	2	2	2	3	2	2	2	3	2	2	3	3	2	2	3	2	2	2
481	4	3	3	4	3	4	3	4	4	3	5	3	3	5	6	5	5	3	2	5	5	5	4	5	5	2	2	1	2	1	1	2	2	2	2	2	1	1	2
482	3	2	4	2	3	4	3	4	4	2	3	4	3	4	3	5	4	3	4	4	3	4	4	4	4	3	3	3	3	2	2	2	2	3	3	3	2	2	3
483	3	4	3	4	3	3	3	5	3	4	5	3	4	4	1	2	4	5	4	5	4	4	3	4	5	3	4	2	3	2	3	2	3	3	4	3	3	3	2
484	4	4	3	3	3	3	4	5	3	5	3	4	3	8	5	5	3	5	6	3	4	3	3	2	2	2	2	2	2	2	2	1	1	2	2	2	2	1	2
485	2	4	4	3	3	4	4	4	3	2	3	3	4	6	7	7	5	7	7	2	2	2	2	2	2	2	1	1	2	1	1	1	1	1	1	1	1	1	1
486	4	4	4	4	4	4	4	4	5	5	4	5	5	5	5	4	6	4	7	4	3	3	3	3	4	3	2	3	2	3	4	2	2	3	2	2	2	1	2
487	4	5	5	5	5	4	4	5	5	4	4	4	4	4	4	4	3	4	4	4	5	3	4	5	5	3	4	4	3	3	4	3	3	3	3	3	4	3	3
488	2	2	3	2	2	2	2	2	1	2	3	2	3	5	4	6	7	5	5	5	5	4	5	5	5	3	2	2	2	4	2	2	2	2	4	3	4	2	3
489	2	1	2	2	2	2	2	2	1	2	2	2	2	5	4	3	7	7	5	3	3	4	5	4	4	2	1	2	1	2	2	2	2	1	2	2	2	2	1
490	3	4	3	3	4	3	3	3	3	1	2	3	4	3	2	6	3	3	3	5	5	5	5	4	5	3	3	3	2	3	3	2	2	2	3	2	3	3	3
491	3	3	2	3	2	3	3	4	2	3	3	3	2	5	7	5	7	5	3	4	2	5	5	4	4	2	0	2	1	2	2	2	2	3	2	2	3	3	2
492	5	4	4	4	4	4	4	4	5	4	4	4	4	5	7	5	3	6	3	4	4	1	3	3	3	4	4	4	4	4	4	4	4	4	4	4	4	4	4
493	3	3	2	4	3	4	2	4	3	3	3	3	4	5	5	5	6	5	3	5	5	4	4	3	5	3	3	4	4	3	4	3	3	3	3	4	3	3	3
494	4	5	5	4	4	5	4	4	5	4	5	4	4	7	4	4	4	5	4	5	5	4	3	4	4	2	2	2	3	2	2	1	3	2	2	2	2	3	3
495	3	3	3	3	2	3	2	1	3	3	3	3	3	7	6	6	7	8	9	3	3	3	3	3	3	3	3	3	3	3	3	3	3	3	3	3	3	3	3
496	5	5	5	5	4	5	4	4	5	5	4	5	4	6	7	7	5	3	6	4	3	4	3	4	4	3	2	2	2	3	3	2	3	4	3	2	3	2	3
497	3	3	3	3	4	3	4	4	4	4	3	2	3	7	7	7	6	7	9	4	4	4	4	5	3	4	4	4	4	4	4	4	4	4	4	4	4	4	4
498	2	1	1	4	3	2	3	2	3	2	3	2	4	3	4	5	4	4	4	2	3	4	3	4	2	2	2	2	2	1	2	2	2	2	2	2	2	1	1
499	4	3	4	3	3	3	5	5	3	4	4	4	3	5	6	3	6	3	5	4	5	2	5	4	2	2	3	3	3	2	3	2	2	3	3	2	3	4	2
500	2	2	4	3	4	3	2	4	4	4	2	2	4	6	4	4	5	4	4	3	3	3	3	2	3	4	3	4	4	4	4	4	4	3	3	4	4	3	4
501	2	2	2	3	3	1	3	3	3	2	3	3	3	9	5	7	6	9	9	4	3	3	4	2	2	1	1	2	1	1	1	1	1	2	0	1	2	1	1
502	3	3	3	3	2	3	2	4	4	4	2	3	3	3	4	2	5	3	3	5	5	5	4	5	5	2	0	1	2	1	3	1	2	2	2	2	3	1	1
503	3	3	3	3	3	3	3	4	3	4	4	3	4	3	2	3	4	3	3	4	5	5	5	5	4	2	3	3	2	2	3	3	3	2	3	2	2	3	2
504	3	3	3	2	2	5	2	3	3	4	2	4	4	2	2	3	1	3	2	3	2	3	3	3	3	2	2	1	1	3	2	1	2	2	2	2	1	2	1
505	3	3	2	3	2	2	3	3	3	2	3	3	2	7	8	6	7	6	6	3	2	4	3	2	2	3	3	4	3	2	3	2	2	4	3	2	1	2	2
506	4	3	2	3	5	4	3	3	4	4	4	4	4	3	3	5	4	6	6	4	3	4	4	4	4	1	2	0	1	2	1	1	0	0	1	0	0	0	1
507	3	3	4	3	5	3	4	4	3	3	3	3	3	6	5	2	4	5	5	4	4	2	3	3	4	2	3	3	3	2	1	2	2	3	2	2	3	3	1
508	4	4	5	4	3	3	3	3	4	4	3	4	3	5	4	6	6	5	5	3	2	3	3	3	3	2	2	1	2	2	1	2	1	2	1	2	2	2	2
509	3	4	3	3	3	5	4	4	3	3	3	4	3	5	5	4	2	4	3	3	2	3	2	3	1	2	3	4	2	2	2	3	2	2	3	2	3	2	2
510	2	2	3	3	3	3	3	3	2	2	3	2	2	7	4	5	6	5	5	4	5	4	3	4	4	1	3	2	2	2	2	3	3	1	2	1	2	2	2
511	3	3	3	3	3	3	3	3	2	2	3	2	3	7	8	5	5	7	8	3	1	3	1	4	3	2	2	1	2	2	2	2	2	1	2	2	0	1	2
512	5	5	5	5	4	5	4	4	4	4	4	4	4	3	2	6	4	4	2	3	2	3	3	3	3	1	2	1	2	2	2	2	2	1	2	1	2	2	2
513	4	4	4	5	4	4	4	4	4	4	4	4	4	8	5	7	6	5	5	3	4	3	3	3	3	2	2	3	2	2	2	3	2	2	2	3	3	1	1
514	4	4	4	3	3	4	4	4	3	3	4	4	3	5	6	4	7	4	6	4	4	3	4	3	5	3	4	3	3	3	2	3	2	3	2	2	3	2	2
515	4	4	4	4	4	4	4	4	5	5	4	4	4	3	3	3	4	1	3	4	4	5	5	4	4	3	4	3	3	4	3	4	3	3	3	3	4	3	3
516	2	2	2	2	2	2	2	2	2	2	2	2	2	9	8	6	6	7	5	3	3	3	2	2	2	2	1	1	2	1	2	2	2	2	2	2	2	2	0
517	2	4	4	4	4	2	4	3	3	2	3	4	4	6	7	7	5	7	8	3	3	2	2	3	3	2	2	2	2	2	2	3	3	3	4	2	3	3	3
518	4	5	3	4	4	3	5	4	4	5	5	4	4	4	3	4	3	4	4	3	3	3	3	3	5	3	2	3	3	3	2	3	1	3	2	3	1	2	2
519	3	4	4	4	3	3	3	5	4	3	3	4	3	5	7	9	5	6	8	3	3	3	2	3	2	2	2	2	2	3	4	2	3	2	2	2	4	3	3
520	4	5	4	4	4	5	4	4	4	5	4	4	4	4	3	4	3	3	3	5	5	4	3	4	4	3	4	4	4	4	4	3	4	4	4	4	4	3	4
521	3	4	4	5	3	4	3	4	3	3	3	3	3	6	2	4	2	5	4	4	4	4	3	3	5	3	2	2	3	3	2	2	3	2	3	3	3	3	2
522	1	2	2	1	3	2	3	3	2	3	1	2	2	5	5	4	4	3	4	4	4	5	4	3	3	3	3	3	3	2	2	3	3	3	4	2	3	2	2
523	4	4	5	4	5	2	2	4	2	4	4	5	2	7	6	7	7	7	6	5	4	4	4	3	2	3	3	2	2	2	2	3	2	3	3	3	3	3	2
524	3	3	3	4	3	4	3	3	5	4	3	3	4	7	6	8	7	5	7	2	3	3	3	2	3	2	3	3	2	3	3	2	3	2	2	2	3	2	4
525	3	3	3	1	2	3	3	3	3	2	3	3	2	4	3	3	1	3	3	5	3	5	3	4	4	2	3	2	2	3	2	2	2	3	2	2	2	0	1
526	3	3	2	3	2	4	3	2	4	4	2	3	2	4	6	6	5	5	4	4	3	4	3	3	3	3	1	2	3	3	2	3	2	3	2	3	2	2	3
527	2	3	3	3	3	3	3	5	3	2	3	2	2	7	6	7	5	5	5	4	4	5	5	4	4	3	3	3	3	4	3	2	4	3	4	4	4	3	3
528	3	3	3	3	2	3	2	4	4	4	2	3	3	7	8	5	7	5	4	4	4	4	5	4	4	3	2	1	3	3	3	1	2	2	3	2	3	1	3
529	3	3	3	3	2	3	3	3	1	3	2	3	3	4	5	6	3	7	7	2	4	4	4	3	2	1	2	1	1	2	2	1	1	2	1	1	1	1	1
530	3	3	3	3	3	3	3	4	5	3	2	5	5	4	4	6	3	4	3	3	3	3	3	4	3	3	3	2	2	2	2	2	2	2	2	2	2	2	2
531	3	4	4	2	3	3	4	2	3	3	2	3	4	4	4	5	5	5	4	4	4	5	4	4	4	2	3	2	2	3	3	2	2	2	2	2	1	2	3
532	3	3	3	2	3	1	3	2	3	3	3	3	3	5	5	4	4	4	5	3	2	2	3	4	3	2	2	2	1	2	2	1	2	2	2	2	2	2	2
533	4	4	4	2	4	4	3	4	4	4	3	4	3	3	3	4	4	3	4	4	4	3	3	4	4	2	2	3	2	2	2	3	3	3	3	2	4	2	2
534	2	2	3	2	2	3	2	3	2	2	3	3	3	4	4	3	3	4	2	4	3	4	3	3	3	3	3	3	4	2	4	3	4	2	4	3	4	4	3
535	3	3	4	4	3	3	4	4	3	5	4	3	3	3	1	4	4	1	5	4	5	4	4	4	5	3	4	4	3	3	3	3	2	2	3	3	4	3	2
536	4	4	5	3	4	5	4	3	3	4	3	4	3	4	4	5	3	3	4	3	3	3	3	3	3	4	4	4	4	4	4	4	4	4	4	4	4	4	4
537	5	5	5	5	5	5	5	5	5	5	5	5	5	3	3	3	3	2	3	4	4	4	4	5	5	1	3	1	1	1	1	1	2	1	0	2	1	2	1
538	2	2	2	2	2	2	2	2	2	2	2	2	2	6	7	7	8	7	7	3	3	3	2	3	3	2	2	2	1	1	2	3	2	2	1	2	2	1	3
539	2	2	2	2	2	2	2	2	1	2	2	2	2	9	7	7	7	6	9	2	1	1	2	2	2	0	0	0	0	0	0	0	0	0	0	0	0	0	0
540	2	3	2	3	3	2	3	3	3	3	3	2	3	3	3	3	4	5	4	4	3	4	3	3	3	2	3	3	2	3	1	3	2	3	2	3	2	2	2
541	3	4	3	3	4	3	3	3	4	2	3	3	4	7	5	7	7	5	9	2	2	2	3	4	2	2	2	2	2	2	2	1	2	1	2	1	0	2	2
542	4	5	4	4	4	4	4	4	5	4	4	4	4	4	4	5	5	6	4	3	4	3	3	3	4	3	2	3	2	3	3	2	2	2	2	3	2	2	2
543	4	4	5	4	3	3	3	3	4	4	3	4	3	3	4	5	3	6	6	4	4	3	4	3	4	3	3	2	2	2	3	2	3	2	3	3	3	2	4
544	2	2	2	3	2	3	3	3	2	2	3	3	3	6	6	9	9	8	7	2	2	2	2	2	2	2	3	2	2	2	2	3	2	3	2	2	1	2	2
545	3	3	3	3	2	2	3	1	3	2	2	3	3	6	6	4	4	6	8	4	3	4	4	4	3	2	3	3	3	3	3	2	3	2	2	3	2	3	3
546	4	4	3	4	4	3	4	4	4	4	4	3	3	4	6	5	5	5	7	3	2	3	3	3	3	3	2	2	3	2	3	4	3	3	4	2	3	2	3
547	2	2	2	2	2	2	2	2	2	2	2	2	2	3	6	4	3	6	3	4	4	4	4	4	4	1	1	1	1	1	1	1	1	1	1	1	1	1	1
548	3	3	3	3	2	3	2	3	3	2	2	3	3	4	5	3	7	6	6	3	3	2	4	3	2	2	2	3	3	4	2	3	3	2	3	2	3	3	3
549	4	3	3	3	4	4	3	4	3	2	4	3	3	6	5	7	7	4	7	4	4	4	4	4	5	3	3	3	3	3	3	4	3	3	4	3	4	3	4
550	2	3	3	3	3	4	4	3	3	2	2	3	3	5	5	4	5	7	5	3	3	3	3	3	3	3	2	1	2	2	2	2	2	2	2	2	3	3	2
551	5	5	5	5	5	5	4	5	5	5	5	5	5	4	3	5	4	5	4	2	2	2	2	2	2	3	2	3	3	4	3	4	3	4	3	3	3	3	3
552	3	3	1	3	3	3	2	3	3	2	3	3	3	7	6	4	4	8	6	3	3	2	2	2	3	3	2	3	2	2	2	2	3	4	3	2	2	3	3
553	3	3	3	2	3	3	3	3	3	3	2	3	3	3	5	7	4	5	4	4	4	4	4	2	4	3	2	3	3	2	2	2	3	4	3	3	3	2	2
554	1	2	2	3	3	3	3	2	3	3	2	3	3	4	4	4	3	4	5	5	5	5	5	5	5	2	2	0	2	2	2	2	2	2	2	1	3	1	2
555	4	4	4	5	4	4	4	4	4	4	4	4	4	5	5	4	4	4	5	4	3	4	4	4	4	3	4	3	3	3	3	2	2	2	3	3	3	2	2
556	3	3	3	3	4	3	4	4	3	3	3	3	4	6	6	2	5	4	4	3	4	3	4	5	3	2	1	2	2	1	2	2	1	1	2	1	1	2	1
557	4	3	4	4	3	4	2	5	3	4	3	3	3	2	2	3	1	3	3	3	4	3	3	4	3	2	3	2	2	3	2	3	3	3	1	2	2	1	3
558	3	3	4	4	3	3	4	4	3	4	3	5	3	5	4	4	4	4	4	4	4	4	4	4	4	1	2	1	1	0	2	2	1	1	1	1	1	1	1
559	4	4	4	4	3	4	3	4	3	3	4	4	4	6	5	6	3	7	7	5	4	5	5	4	4	4	3	4	3	3	4	4	3	3	3	3	4	4	3
560	4	4	4	4	4	4	4	4	4	4	5	4	4	3	6	5	4	6	5	4	4	2	3	3	4	3	3	2	2	2	3	3	2	2	2	2	3	2	3
561	3	2	3	2	2	3	2	2	4	4	4	4	3	5	3	4	4	4	2	4	4	3	3	2	4	3	2	2	3	2	2	2	2	2	2	2	4	3	2
562	5	4	4	4	2	4	2	4	3	5	2	3	4	4	5	3	3	5	5	3	4	2	3	3	3	2	2	2	2	2	2	2	1	3	2	3	3	2	2
563	3	3	3	4	5	3	4	5	3	3	4	4	5	4	4	5	4	4	5	3	4	3	4	3	3	2	3	1	2	3	2	3	4	2	3	2	2	1	2
564	4	3	3	3	3	4	2	3	3	2	5	4	4	7	6	7	5	7	3	2	2	3	3	2	2	2	2	2	2	2	2	2	3	2	3	2	4	2	2
565	3	2	3	3	2	3	3	2	3	3	2	2	3	6	7	7	8	6	8	1	2	1	1	1	1	1	2	0	2	1	2	2	1	1	2	1	2	1	2
566	2	2	2	2	2	2	2	2	2	2	2	1	2	5	6	2	4	3	6	4	4	4	4	4	4	0	0	2	1	0	1	2	1	1	2	0	0	2	2
567	4	4	3	5	4	4	3	4	4	4	3	4	3	9	5	8	6	7	8	2	2	1	2	2	2	2	2	2	2	2	2	1	2	2	0	2	2	2	2
568	4	4	3	3	3	4	2	3	3	3	2	3	3	4	3	3	5	4	6	4	4	4	4	4	4	2	1	1	1	1	2	0	1	2	2	1	1	1	0
569	3	3	4	4	3	4	3	3	3	3	3	3	3	3	3	5	4	4	3	4	4	3	3	3	3	3	2	3	3	3	2	3	1	3	2	3	1	2	2
570	4	4	5	4	2	3	5	4	4	4	3	3	4	7	6	7	7	5	5	2	3	3	3	3	3	2	1	1	2	2	2	3	1	2	1	1	2	2	3
571	3	3	4	3	3	2	2	4	4	4	4	4	3	5	7	5	7	4	6	3	3	3	2	2	3	2	2	1	1	2	2	2	2	2	1	2	2	1	1
572	3	3	4	3	3	3	4	3	3	4	3	4	4	4	6	4	3	6	3	5	4	5	3	3	4	1	2	1	1	1	0	1	1	2	1	1	1	0	1
573	4	2	2	3	3	4	3	4	3	4	3	3	4	6	3	3	6	4	3	5	3	5	3	4	4	3	2	1	2	2	2	2	2	2	2	2	3	3	2
574	4	2	3	3	4	3	2	3	3	4	4	3	3	4	4	3	6	6	4	3	3	2	4	3	2	3	2	2	3	3	2	3	3	3	3	2	3	3	3
575	1	2	2	2	2	1	3	3	1	2	3	2	2	4	4	6	4	7	7	4	4	4	3	4	4	3	3	2	3	2	2	3	3	3	3	2	3	2	3
576	4	4	4	4	4	4	4	4	5	5	4	4	4	3	3	4	3	2	5	5	4	4	4	2	4	2	1	2	2	1	2	2	2	1	2	2	2	2	2
577	3	3	3	4	3	3	2	3	4	5	3	5	2	5	4	5	4	5	5	4	4	3	3	3	4	3	2	2	3	3	2	2	3	2	2	3	3	3	1
578	3	2	3	3	2	3	2	3	3	3	3	3	3	3	6	4	5	6	5	3	4	3	4	4	2	2	3	2	3	2	2	3	2	1	2	3	2	3	2
579	4	3	4	3	4	4	4	4	3	3	4	4	4	1	4	3	2	4	4	3	3	3	4	3	3	2	2	1	2	1	2	2	3	2	3	2	2	3	3
580	3	3	3	4	5	3	4	5	3	3	4	4	5	6	5	5	5	3	5	5	5	4	5	3	4	1	1	2	1	1	1	2	1	2	0	2	0	2	2
581	2	2	3	4	3	2	3	4	3	4	2	2	5	4	6	6	5	6	5	3	2	4	2	4	2	1	1	0	1	1	1	1	1	1	1	1	1	0	1
582	3	3	3	2	2	3	4	3	4	4	4	4	2	4	6	6	5	3	5	4	3	4	3	3	3	3	4	3	3	4	4	3	4	4	3	3	4	3	3
583	3	3	3	2	4	3	3	3	2	3	5	4	4	3	5	1	2	4	2	4	3	4	4	4	4	3	3	3	2	2	3	3	3	2	3	3	2	2	2
584	3	3	1	2	3	3	3	3	1	2	3	2	2	8	6	9	8	7	5	2	1	2	3	3	1	1	0	0	0	0	0	0	0	1	0	0	1	0	1
585	3	3	3	4	5	3	5	4	3	3	3	4	5	3	2	6	4	2	2	4	5	4	4	3	4	3	4	3	3	3	3	2	2	2	2	2	3	3	3
586	4	4	5	5	4	4	4	4	4	4	4	3	4	4	4	5	3	3	4	4	4	4	4	3	4	2	2	4	3	2	2	3	3	3	3	3	2	2	3
587	4	4	3	3	3	4	2	3	2	4	4	3	4	7	6	9	6	7	8	3	2	2	5	2	4	4	4	4	4	4	4	4	4	4	4	4	4	4	4
588	4	4	4	3	3	4	4	3	3	4	4	4	3	4	5	5	5	4	4	3	3	2	3	4	1	2	2	1	2	2	1	1	1	1	2	2	2	3	2
589	2	2	2	3	3	3	3	2	1	3	3	3	3	5	9	8	7	7	9	3	2	4	3	2	2	2	2	2	2	2	2	2	2	1	1	2	0	2	2
590	5	4	5	4	4	5	3	5	5	4	4	3	4	5	6	5	8	5	6	4	5	4	4	4	5	3	2	2	2	2	2	2	2	3	2	3	3	2	2
591	4	3	4	3	3	4	2	3	4	4	3	4	4	3	2	4	3	4	1	4	4	4	3	4	4	3	4	4	4	4	4	4	3	3	4	3	3	4	4
592	3	3	3	2	4	4	2	2	3	4	2	3	4	7	6	9	7	9	5	1	1	1	1	1	1	2	0	1	1	2	1	1	2	1	1	1	2	2	2
593	1	1	1	1	1	2	2	1	2	1	2	1	1	8	9	9	6	7	8	1	1	1	1	1	2	1	1	0	1	1	1	1	1	1	1	1	1	0	1
594	4	3	1	4	4	2	3	3	4	3	4	4	3	4	6	5	3	4	7	3	1	3	2	3	2	2	2	1	2	3	2	3	2	3	2	2	3	4	3
595	4	4	3	3	2	3	3	4	4	4	4	2	4	5	4	5	4	5	4	3	4	4	4	4	3	2	2	2	3	3	2	2	3	3	3	3	2	3	2
596	3	2	2	3	3	3	3	3	3	2	3	3	3	7	9	5	7	8	7	4	4	4	4	4	4	4	4	4	4	4	4	4	4	4	4	4	4	4	4
597	4	4	4	3	3	3	3	3	4	4	4	3	4	6	5	8	9	6	6	3	5	3	3	4	4	2	3	3	2	2	2	3	2	3	4	3	3	2	2
598	5	5	5	5	5	5	5	5	5	5	5	5	5	5	5	6	5	4	2	2	4	2	2	3	3	2	2	2	2	3	3	2	3	2	3	3	2	3	3
599	4	4	4	3	3	5	4	4	3	3	5	3	4	5	6	8	7	7	7	3	3	3	3	2	2	0	1	1	1	0	1	1	1	1	1	0	1	0	0
600	3	4	5	4	5	3	4	3	3	3	3	4	4	5	5	8	8	7	7	3	4	4	4	4	3	3	3	3	2	2	4	2	2	3	3	3	3	2	2
601	3	3	3	3	3	3	3	1	3	3	2	3	2	5	2	6	5	5	5	2	2	3	4	4	4	3	3	4	3	3	3	3	4	3	3	3	3	3	3
602	4	3	4	4	3	4	4	4	4	4	3	4	3	5	4	6	3	6	5	3	5	4	2	2	4	2	3	2	3	3	3	2	3	2	3	2	2	1	3
603	1	2	2	2	2	2	2	1	1	2	3	2	2	3	4	4	6	6	4	2	2	3	2	3	4	2	2	1	1	2	1	2	2	1	2	1	1	1	2
604	4	4	4	4	4	4	4	4	4	5	4	4	4	4	3	3	3	3	4	2	2	2	4	4	3	1	1	1	0	1	1	0	1	1	1	1	1	1	1
605	3	3	3	3	4	3	3	2	4	3	4	3	3	5	6	5	5	5	3	3	4	2	2	1	2	3	3	3	3	3	4	4	3	3	3	4	3	4	3
606	5	4	5	4	4	5	4	4	4	5	4	4	4	1	2	5	2	4	2	4	4	5	4	5	5	3	4	3	3	3	3	3	3	3	3	4	3	3	4
607	4	5	5	4	4	5	4	4	5	4	5	4	4	6	6	6	7	7	8	4	4	3	3	4	4	1	2	1	2	2	2	2	2	1	2	2	1	2	1
608	5	5	5	5	5	5	5	5	5	5	5	5	5	4	3	2	5	3	5	5	4	5	4	5	4	3	3	2	3	3	2	2	2	2	2	3	2	2	3
609	2	2	2	2	4	4	3	3	3	2	2	4	3	9	5	7	5	7	6	2	3	3	3	4	2	3	3	3	3	2	3	3	2	2	3	2	3	3	3
610	4	5	4	3	5	3	3	3	3	3	5	3	3	5	6	7	5	4	6	4	4	3	3	4	4	2	2	4	3	3	4	2	3	2	2	2	2	3	3
611	3	3	5	3	3	3	3	4	3	4	2	3	4	9	5	6	5	8	6	3	3	3	2	3	3	1	1	0	0	1	1	1	1	1	1	1	0	0	1
612	4	4	4	4	4	4	4	4	3	2	4	3	4	8	7	7	9	7	8	3	2	3	3	2	2	2	2	2	2	1	2	2	1	2	2	2	1	1	1
613	5	5	5	5	4	5	4	5	5	5	5	5	4	1	1	4	2	3	2	5	5	5	5	5	5	4	4	4	4	4	4	4	4	4	4	4	4	4	4
614	3	4	2	2	2	3	2	2	3	3	4	3	3	2	1	3	3	3	5	3	3	4	3	3	3	2	1	2	2	2	3	1	3	3	3	2	2	3	1
615	3	3	2	2	2	3	3	4	2	2	4	3	2	4	3	3	5	2	2	4	4	4	4	4	4	3	4	4	4	4	4	4	4	3	4	3	4	4	3
616	4	4	3	3	4	4	4	4	4	3	4	4	3	5	6	6	3	4	6	3	3	3	3	3	3	2	2	2	1	2	1	2	2	2	2	1	2	2	2
617	3	5	4	2	4	3	4	3	4	3	3	2	5	2	5	2	3	4	4	2	4	4	4	4	2	4	3	3	3	3	4	4	3	3	4	3	3	4	3
618	4	4	4	4	5	4	4	5	4	4	4	4	4	3	3	5	5	3	4	5	5	5	3	3	5	3	4	3	3	3	3	3	3	3	4	3	4	4	3
619	5	5	5	5	5	5	5	5	5	5	5	5	5	2	2	3	2	4	5	4	5	5	4	4	4	4	3	3	4	3	3	2	3	2	3	2	3	4	3
620	4	5	4	4	4	4	4	4	4	4	4	3	5	3	4	3	2	3	1	3	4	4	3	3	3	3	2	3	3	3	2	2	2	2	2	2	3	2	3
621	3	3	2	2	3	3	3	2	3	3	2	3	2	3	5	2	5	6	5	3	4	3	3	4	4	2	2	1	2	3	2	3	2	3	2	2	3	4	3
622	2	4	4	3	4	4	3	4	4	4	4	2	3	5	4	4	6	5	5	3	4	3	4	4	2	3	2	3	2	2	2	1	2	1	3	3	4	3	3
623	1	2	2	2	1	2	2	3	2	2	1	2	2	3	3	6	3	1	4	2	2	2	4	4	3	1	1	1	1	1	1	1	0	1	1	1	1	1	0
624	2	3	3	3	3	3	2	2	2	3	2	2	2	5	7	4	5	8	5	3	4	3	2	2	4	1	1	1	1	2	1	1	1	1	1	1	1	1	1
625	3	3	3	2	2	4	2	4	3	3	3	2	2	6	2	4	3	3	2	3	3	3	2	3	3	1	1	1	1	1	1	1	1	1	0	1	0	1	1
626	3	3	4	1	3	3	4	4	2	2	3	2	1	5	5	3	7	5	6	3	3	4	4	3	3	1	2	1	2	1	1	2	1	1	1	2	2	1	1
627	2	3	4	3	4	4	2	2	3	3	4	3	3	3	4	5	7	7	6	2	2	3	4	4	4	1	2	2	1	1	0	1	2	1	2	1	2	2	0
628	4	3	4	5	3	4	3	4	5	3	3	3	4	5	7	6	3	5	5	3	3	3	3	3	3	2	3	2	3	4	2	3	3	3	2	3	2	3	3
629	4	4	5	3	5	4	4	3	2	2	3	4	5	7	5	7	7	5	7	3	3	3	3	2	3	1	0	0	1	1	1	0	1	1	1	1	0	1	1
630	4	4	3	3	3	4	3	4	3	5	3	3	4	5	6	3	7	4	6	4	3	2	4	3	4	3	2	3	2	2	2	3	2	2	3	2	2	2	3
631	4	4	4	3	3	4	3	3	4	4	4	4	3	4	4	2	4	3	4	2	4	2	2	3	3	3	2	2	3	2	3	2	3	3	4	2	2	3	3
632	3	2	3	3	3	2	3	3	4	3	3	3	2	4	3	5	6	5	4	4	5	3	5	4	4	3	3	2	2	1	3	2	3	2	1	2	3	2	2
633	4	3	3	4	3	3	3	4	5	3	4	2	3	7	5	3	6	6	5	3	3	4	3	3	3	2	3	3	3	2	3	3	2	3	2	2	1	1	2
634	2	3	3	2	4	4	2	3	2	3	3	2	4	6	4	4	4	7	4	3	3	1	3	4	1	2	3	2	2	2	2	3	2	3	2	2	3	3	3
635	3	3	3	3	3	4	3	3	3	4	4	3	3	3	5	5	7	5	6	5	5	4	3	3	4	1	1	1	1	1	0	1	1	1	1	2	1	2	2
636	4	4	4	5	4	4	4	4	4	4	4	4	4	3	7	5	7	6	7	4	4	3	3	2	3	2	3	1	3	2	2	3	1	2	2	2	3	3	2
637	3	2	3	3	3	5	3	3	3	2	3	4	4	4	4	3	4	4	4	3	5	4	2	4	3	2	3	3	2	2	3	2	2	3	3	2	3	3	2
638	1	2	2	2	2	3	1	2	2	2	1	2	2	6	7	6	7	8	6	4	3	4	4	3	4	2	2	2	2	2	1	2	2	1	2	1	2	2	1
639	4	4	3	3	4	4	4	3	3	4	3	3	3	3	6	3	6	4	4	3	3	3	3	3	3	1	3	3	3	1	2	2	2	3	2	1	1	2	2
640	2	4	2	3	4	2	4	2	4	2	3	2	4	5	6	6	5	7	8	5	5	5	5	5	5	3	3	3	3	3	3	3	3	2	3	4	3	3	3
641	4	3	4	4	4	4	4	3	3	3	2	4	4	3	2	5	1	4	5	4	4	4	4	4	4	3	2	3	2	3	2	3	2	2	3	3	3	4	3
642	1	2	2	2	2	1	2	2	2	2	2	2	2	3	2	4	6	4	4	3	2	3	2	2	3	2	1	2	1	2	2	2	1	1	2	1	1	2	1
643	4	4	4	3	4	5	4	3	3	2	4	3	3	9	7	7	6	7	9	4	3	3	3	4	2	3	3	1	2	2	1	1	3	3	2	3	2	3	2
644	2	1	2	2	3	3	3	3	2	3	2	3	2	8	5	7	6	6	5	4	4	4	4	4	4	1	1	2	0	0	1	1	1	2	0	1	1	1	2
645	3	3	4	3	3	3	4	3	3	5	3	4	3	3	5	4	5	7	4	4	4	2	4	3	4	3	2	2	2	3	4	2	2	2	2	3	2	3	2
646	4	4	3	2	2	4	4	2	4	3	3	4	3	5	7	6	6	7	6	3	3	2	3	3	4	3	3	3	3	3	4	4	3	3	3	3	4	3	3
647	3	2	2	3	3	3	3	2	2	3	3	2	3	5	8	9	5	5	6	4	4	4	5	3	3	2	1	0	2	2	1	2	2	3	2	2	1	3	1
648	3	3	5	3	3	5	4	4	3	4	3	3	4	4	4	2	7	5	5	4	3	3	4	4	4	2	2	1	2	1	2	2	1	3	2	2	2	1	1
649	2	2	2	2	2	2	2	2	2	1	2	2	2	5	8	6	7	6	6	3	2	3	3	3	3	3	3	4	2	2	3	2	3	3	3	2	2	3	4
650	4	4	4	5	4	4	4	4	5	4	5	4	5	2	4	3	5	4	5	2	4	4	4	4	3	2	1	1	2	3	3	3	2	3	3	3	3	3	3
651	2	2	2	2	2	2	2	2	2	2	2	3	2	7	6	7	7	8	7	3	3	3	2	3	3	1	1	0	0	1	1	1	1	1	1	1	1	1	1
652	3	3	3	3	3	3	3	2	3	2	3	3	3	5	5	7	7	7	6	2	2	2	2	2	2	3	3	3	3	3	3	3	3	3	3	3	3	3	3
653	5	4	2	3	4	5	4	4	4	4	4	2	4	3	6	7	6	7	4	3	3	3	3	3	3	2	2	3	2	2	2	3	2	2	2	3	3	1	1
654	4	4	4	4	4	4	4	4	5	5	4	5	5	4	2	3	3	5	4	4	4	3	4	3	4	3	3	3	3	2	2	3	3	2	2	3	2	1	3
655	3	2	2	3	2	2	3	3	2	4	4	4	2	6	6	6	5	8	7	4	4	4	3	4	4	2	1	2	1	2	2	2	2	2	2	2	2	2	1
656	3	3	3	4	3	3	4	4	3	3	3	3	4	6	4	5	6	6	5	4	3	3	3	3	2	3	2	1	2	2	2	3	2	2	2	2	1	2	2
657	2	4	1	1	2	4	2	3	2	3	4	4	4	3	5	3	4	2	3	4	4	4	4	3	4	1	1	1	0	1	1	1	1	1	0	1	1	1	1
658	3	4	3	2	2	3	3	2	4	4	3	2	2	9	7	7	6	6	7	4	4	3	4	2	3	3	2	3	3	1	2	3	2	3	3	2	2	2	3
659	3	5	2	4	5	3	4	3	3	2	3	4	3	2	3	5	3	1	4	4	4	4	4	3	4	2	3	2	2	2	2	3	3	2	2	3	3	3	4
660	4	4	2	4	3	4	2	2	2	3	4	2	4	7	7	6	6	8	6	4	5	2	5	4	2	2	3	1	2	3	3	3	3	3	3	3	1	3	3
661	3	2	4	2	4	2	3	3	3	3	3	2	3	6	7	8	4	8	6	3	3	2	2	3	3	2	2	1	1	2	1	2	2	0	2	2	2	2	3
662	1	1	1	1	1	1	1	1	1	1	1	1	2	8	7	5	7	8	7	3	4	3	3	3	4	2	2	1	2	2	2	0	0	2	1	1	1	2	2
663	2	4	3	3	3	3	4	2	2	4	1	3	2	8	9	6	7	7	7	2	3	3	3	4	2	3	3	3	2	2	3	4	3	3	3	3	2	2	3
664	3	3	3	3	2	3	4	3	3	3	3	3	2	7	7	9	8	7	9	2	4	1	1	2	4	2	2	1	2	2	2	2	1	1	1	2	2	1	1
665	4	3	4	4	4	2	5	5	3	5	3	4	4	5	5	6	8	8	6	4	5	2	4	3	5	3	2	2	2	3	3	3	2	2	3	3	4	4	3
666	3	3	4	4	3	3	4	4	3	4	3	5	3	8	8	7	9	7	7	4	4	4	3	3	4	2	3	2	2	2	2	3	3	2	2	3	3	3	4
667	3	3	3	3	3	3	2	3	2	2	3	3	3	6	3	4	6	4	3	2	3	2	2	2	1	1	1	2	0	1	2	1	0	1	1	1	1	1	1
668	3	3	3	4	2	4	2	2	4	2	4	3	3	6	4	2	5	4	4	4	5	3	3	3	4	3	3	3	3	2	2	3	3	2	2	3	2	1	3
669	3	3	4	3	3	3	4	2	3	2	4	3	2	2	4	5	4	6	3	4	3	5	4	4	5	2	2	1	2	3	3	2	3	3	2	3	3	2	1
670	3	5	3	4	4	4	3	3	3	3	4	4	3	4	4	7	5	5	5	5	5	5	5	5	5	1	3	1	1	3	2	1	2	3	3	1	2	3	2
671	1	2	1	2	1	2	1	2	2	2	1	1	2	6	6	4	6	4	7	3	2	3	2	3	3	3	2	2	3	2	3	1	3	3	2	3	2	3	3
672	4	4	4	3	4	5	3	4	4	4	3	4	3	5	4	8	6	7	4	4	4	2	4	3	4	2	2	2	3	3	3	3	2	2	2	2	2	3	3
673	2	2	2	2	1	2	2	2	2	2	2	2	2	1	2	1	1	5	2	2	2	3	4	4	3	4	3	3	4	4	3	3	2	2	3	3	3	3	2
674	2	2	2	2	2	2	2	2	2	2	2	2	2	7	7	8	7	7	6	3	2	3	2	2	2	2	2	1	2	1	1	1	2	1	2	2	1	1	1
675	3	3	3	5	4	3	3	4	4	2	4	3	4	5	5	5	5	4	5	3	2	3	2	2	3	2	2	3	3	3	2	3	2	2	4	2	2	3	2
676	3	2	3	2	2	3	2	2	3	3	3	3	3	4	6	4	6	5	5	2	2	3	2	2	2	3	3	3	4	4	2	3	3	2	3	4	3	4	3
677	4	5	3	5	5	5	4	4	4	4	5	3	5	5	5	6	5	7	4	4	2	3	3	3	4	3	3	1	2	3	2	3	2	2	2	3	1	3	2
678	3	1	3	3	1	2	3	3	1	4	3	1	3	5	5	8	8	6	7	3	2	2	4	3	3	1	1	0	1	1	1	0	1	1	1	1	1	1	1
679	4	3	3	4	3	4	4	3	4	5	4	3	3	6	4	5	7	8	6	4	4	4	4	4	4	3	2	2	1	2	1	2	2	1	3	3	2	2	2
680	5	5	4	3	4	4	4	4	3	4	2	2	4	4	4	6	4	6	5	1	2	1	1	2	2	3	2	2	3	2	3	2	2	4	3	2	3	2	2
681	4	4	4	4	5	4	4	4	4	5	4	4	4	4	4	3	5	6	7	2	3	2	3	3	2	2	3	3	2	3	2	2	3	3	3	2	2	3	3
682	2	2	3	3	3	3	2	3	2	2	3	3	3	4	3	6	4	2	3	2	2	3	3	1	3	3	2	2	3	3	2	2	2	2	3	2	3	2	3
683	4	3	4	4	4	2	5	5	3	5	3	4	4	2	3	4	3	3	5	4	4	5	4	5	5	3	2	3	3	3	2	2	2	2	2	2	3	2	3
684	3	3	3	5	4	3	3	5	5	3	4	4	4	5	4	2	4	4	4	4	3	4	4	4	4	2	2	3	3	2	3	3	3	2	3	3	3	3	2
685	5	5	3	4	3	4	4	3	4	5	4	3	3	7	6	5	7	3	7	3	3	3	5	4	3	3	2	2	3	3	3	3	2	3	3	2	3	2	2
686	4	4	4	4	3	4	4	3	2	2	3	3	3	3	6	2	5	5	4	4	4	2	5	3	4	3	2	4	2	2	3	2	3	2	3	3	2	2	2
687	3	3	2	2	3	3	3	3	3	3	4	3	2	5	4	6	6	4	5	4	3	3	3	2	5	2	1	2	1	2	2	2	1	1	2	1	1	2	1
688	3	4	4	5	3	4	3	4	3	3	3	3	3	4	4	5	6	5	3	3	2	2	2	3	4	2	4	3	2	3	2	2	4	3	2	2	2	3	2
689	5	4	4	5	4	4	4	5	4	4	4	4	5	8	6	8	9	8	9	4	4	4	4	5	4	3	3	3	4	3	4	4	3	3	3	3	4	3	3
690	4	4	4	5	4	4	4	4	3	4	5	4	3	5	5	2	3	2	1	4	5	4	5	5	5	3	3	3	2	3	2	2	3	3	2	3	2	2	2
691	3	3	3	3	4	4	4	2	3	2	3	2	3	5	2	3	3	4	3	4	4	5	4	4	4	2	3	2	3	3	3	3	4	2	3	3	3	2	3
692	3	3	3	3	4	4	3	4	3	4	4	3	2	7	9	6	7	6	6	3	3	3	2	3	3	1	2	1	1	0	1	1	2	2	0	0	1	1	0
693	4	3	4	4	3	4	3	3	4	5	3	3	4	6	9	6	6	9	8	4	2	2	2	3	4	3	3	2	2	3	4	3	3	3	3	3	2	3	2
694	3	2	3	3	3	2	3	2	3	3	3	3	2	8	7	8	9	6	6	3	3	3	2	3	3	3	3	3	3	3	2	2	4	3	4	2	3	3	2
695	4	4	4	4	4	4	4	5	5	4	4	4	4	6	9	6	5	9	8	4	3	4	4	4	5	3	3	3	3	3	3	3	3	4	3	3	3	3	3
696	4	3	4	4	3	4	3	4	3	4	3	4	3	6	5	4	4	4	3	4	4	3	2	4	4	4	3	3	3	4	4	3	4	2	4	3	4	3	4
697	3	4	2	3	3	3	3	3	2	3	3	4	3	9	6	9	7	6	9	2	2	3	2	3	3	1	2	1	2	1	2	1	3	2	3	1	2	1	2
698	3	2	4	2	2	2	4	4	4	4	4	4	4	9	7	5	5	5	5	4	4	4	5	3	5	3	1	3	2	2	3	3	2	3	3	2	2	1	2
699	2	1	2	3	3	3	3	2	3	3	2	4	3	2	4	4	5	5	3	4	3	5	4	4	4	2	1	1	2	2	1	3	3	3	2	2	2	1	3
700	4	3	4	4	3	3	2	3	3	3	2	3	4	5	4	6	6	4	5	3	4	4	3	3	3	2	2	2	2	2	3	3	3	2	2	3	4	3	2
701	4	3	4	3	3	4	4	3	3	4	3	3	4	5	5	7	6	7	6	4	3	4	3	3	3	2	3	2	3	3	2	2	2	2	3	3	2	4	2
702	5	5	5	5	5	5	5	5	5	5	5	5	4	4	4	4	5	5	3	4	3	3	4	3	4	3	3	3	2	2	3	2	2	2	3	2	3	3	1
703	2	2	3	2	3	4	2	2	4	4	3	3	2	7	8	7	8	9	7	2	3	2	2	3	3	2	1	1	2	2	3	1	2	2	2	2	2	1	1
704	3	2	5	3	2	3	3	3	3	3	3	3	3	6	5	7	4	5	8	1	2	2	2	2	3	1	1	1	1	1	1	1	1	1	1	1	1	1	1
705	5	4	2	2	3	4	3	4	5	4	4	3	3	4	2	5	4	3	4	4	4	4	4	4	4	2	2	3	3	3	3	3	2	2	3	3	2	3	3
706	3	3	3	3	3	3	3	3	3	2	2	3	3	9	5	6	7	8	7	3	3	2	3	3	3	2	2	2	2	2	1	1	2	1	2	2	1	3	2
707	4	4	5	4	4	4	4	5	4	5	4	4	4	8	6	8	8	9	7	3	3	3	3	2	2	3	3	3	3	2	4	2	2	2	2	2	3	3	4
708	2	2	3	3	3	3	3	3	2	2	3	3	3	7	6	7	9	8	7	3	2	3	3	3	3	2	2	2	2	1	2	2	2	2	2	2	2	1	2
709	3	3	3	3	4	3	4	3	3	4	3	4	3	9	8	6	8	6	6	1	1	1	1	1	1	3	3	3	3	3	3	3	3	3	4	3	3	3	3
710	3	2	3	2	2	2	3	3	2	3	3	3	3	8	6	6	8	9	5	3	2	4	2	4	2	2	2	2	2	1	1	2	2	2	2	2	2	1	2
711	2	3	2	2	3	3	3	2	1	2	3	2	2	4	7	8	5	7	6	3	3	4	2	3	3	2	2	2	2	3	3	1	1	3	1	3	2	3	1
712	4	4	4	4	4	4	4	4	5	4	4	4	4	5	8	6	5	6	6	3	4	3	4	3	3	1	2	2	1	1	1	1	2	2	2	2	0	2	2
713	4	4	4	5	5	4	4	3	5	3	4	4	4	4	2	5	3	1	1	4	5	4	4	5	5	3	4	4	3	3	3	3	3	3	3	3	4	3	3
714	3	3	3	2	2	2	3	3	4	4	4	3	2	3	4	3	4	2	1	5	5	5	5	5	5	2	2	2	2	2	2	2	3	1	2	2	1	2	3
715	4	2	4	4	4	3	3	3	3	4	5	3	2	4	5	6	4	3	7	3	4	3	3	3	3	1	2	1	1	2	1	1	1	1	1	2	1	1	1
716	3	3	3	5	5	3	3	3	5	4	4	4	4	4	5	4	5	4	5	4	3	4	3	4	4	1	2	1	2	1	2	2	1	1	1	2	1	2	2
717	2	1	2	2	2	2	2	2	1	2	2	2	2	9	9	8	6	7	7	2	1	1	2	1	2	1	1	1	1	1	1	1	2	1	0	0	1	1	0
718	4	3	3	3	2	3	2	3	4	3	4	2	2	8	7	5	6	5	6	4	4	3	3	1	3	3	3	2	2	1	2	3	2	2	3	2	2	3	1
719	3	3	3	3	3	3	3	2	3	3	4	3	3	4	4	2	6	4	4	4	5	5	4	4	4	2	2	2	3	2	2	1	3	2	2	3	2	3	3
720	3	3	3	2	3	3	3	2	3	4	3	3	4	6	7	7	8	9	7	3	3	2	4	2	3	3	3	3	3	3	2	2	4	3	4	2	3	3	2
721	4	4	5	4	4	5	4	5	5	4	4	4	4	2	5	3	4	3	1	5	5	5	4	5	4	2	2	3	2	3	2	3	3	2	3	2	3	2	3
722	3	4	3	4	2	2	3	4	3	3	3	4	3	5	5	3	6	4	4	4	3	4	3	4	4	3	2	2	2	2	2	3	2	4	3	3	2	2	3
723	3	2	2	3	3	3	3	2	2	3	3	2	3	5	5	4	3	5	4	2	4	2	3	4	2	2	2	4	3	2	3	2	3	3	3	2	3	2	3
724	4	4	4	3	4	3	3	3	4	2	3	2	4	3	6	6	5	5	3	4	3	4	4	2	3	2	1	2	2	1	2	1	2	2	2	1	1	0	1
725	3	5	4	5	4	4	5	3	4	3	3	3	4	7	6	8	5	6	6	3	3	3	2	3	3	2	1	2	2	2	2	2	2	2	2	1	1	2	2
726	3	4	4	3	3	3	5	2	3	3	3	4	3	8	5	7	9	7	6	5	4	4	5	4	4	3	3	3	3	3	4	4	3	3	3	4	3	4	3
727	1	2	1	1	2	2	2	2	2	1	2	2	2	8	8	7	9	6	8	1	2	1	1	2	2	1	1	1	0	1	1	1	1	1	0	1	1	1	1
728	3	4	3	4	4	3	5	3	4	4	4	3	4	2	2	3	2	4	3	5	4	5	5	4	4	3	3	3	4	3	4	3	3	3	3	3	3	3	3
729	1	2	2	2	2	1	3	3	1	2	3	2	2	8	6	7	6	7	6	3	2	3	1	2	4	2	2	1	2	2	1	1	1	1	2	2	2	3	2
730	4	3	3	4	4	3	3	4	3	2	4	4	4	5	4	4	7	4	5	4	4	4	2	3	4	2	2	2	1	2	2	2	2	1	1	2	0	0	2
731	3	3	2	2	3	1	3	2	2	3	2	2	2	4	6	4	3	3	3	4	4	4	4	4	4	3	3	3	3	3	3	3	3	3	3	3	3	3	3
732	3	3	4	2	2	4	3	2	5	2	4	3	2	8	5	6	7	7	6	4	4	2	4	4	4	3	4	4	4	4	4	3	3	3	4	3	4	4	3
733	3	3	3	4	3	3	4	3	3	3	4	5	3	1	3	3	4	3	4	5	4	4	4	2	4	3	2	3	3	3	3	3	2	2	2	2	3	3	2
734	1	3	3	3	3	3	3	1	3	2	3	3	3	7	4	7	7	5	7	3	3	3	3	3	3	3	4	3	3	3	3	3	3	3	3	4	3	3	4
735	4	4	4	4	4	4	4	4	4	5	4	4	4	1	3	4	3	4	3	2	2	3	1	2	3	2	0	1	1	2	2	1	1	1	1	1	0	2	1
736	4	4	4	3	4	4	4	3	5	4	3	3	5	4	6	4	4	4	3	4	5	4	3	2	4	3	3	3	3	2	2	3	3	2	2	3	2	1	3
737	4	3	3	3	3	4	4	2	3	4	4	3	4	7	5	7	8	5	5	3	3	4	3	2	3	3	3	3	3	3	3	3	3	3	3	3	3	4	3
738	4	4	4	4	4	4	4	5	4	4	5	4	5	7	7	8	8	8	6	4	4	5	3	3	4	1	1	1	1	1	1	1	1	0	1	1	1	0	1
739	4	3	4	5	3	4	3	4	5	3	3	3	4	7	6	6	5	8	6	3	3	3	3	4	3	2	2	3	3	2	3	2	1	3	2	2	1	1	4
740	3	4	4	3	3	3	4	2	2	3	3	3	3	5	6	6	5	5	7	3	4	3	3	3	4	2	1	3	2	3	2	2	2	1	3	3	3	3	2
741	5	5	3	4	3	5	2	4	2	3	4	3	4	6	5	5	3	4	2	4	4	3	3	4	4	2	2	3	3	2	3	3	2	2	3	3	2	2	3
742	4	5	3	3	3	4	3	3	4	3	3	3	4	2	5	4	1	3	3	3	3	3	3	4	3	2	2	2	2	2	3	3	2	2	4	2	1	2	1
743	4	4	4	5	4	4	4	4	4	4	4	4	4	9	7	8	7	6	7	4	3	4	4	5	3	1	1	3	2	2	2	1	3	1	3	1	1	2	3
744	3	2	3	3	3	2	3	2	3	3	3	3	2	6	6	8	8	7	6	2	3	3	3	2	2	2	2	1	2	2	2	2	2	1	0	2	2	1	2
745	5	5	5	5	5	5	5	5	5	5	5	5	5	3	3	5	3	3	5	3	3	3	5	4	3	2	2	2	3	3	3	3	2	2	2	2	2	3	3
746	3	3	2	4	3	4	2	4	3	3	3	3	4	6	6	8	8	6	5	2	3	3	3	4	3	2	3	3	3	3	1	1	1	3	2	2	2	1	3
747	2	3	3	4	4	3	4	4	3	2	3	4	4	1	5	2	3	3	2	2	4	1	1	2	4	3	3	4	3	4	3	4	4	3	3	3	3	3	3
748	4	4	4	2	3	5	5	4	4	2	2	4	4	2	3	5	1	1	2	4	4	4	5	4	4	4	4	4	4	4	4	4	3	4	4	3	4	4	4
749	2	3	2	3	1	3	4	2	2	4	3	3	3	5	4	7	6	4	6	3	3	3	4	2	4	3	3	1	2	2	1	2	2	3	3	2	3	2	3
750	4	4	4	4	3	4	3	4	4	4	2	2	4	1	4	2	3	2	3	4	4	5	4	3	4	3	4	4	4	4	4	4	3	3	4	4	4	3	4
751	4	3	4	4	4	2	5	5	3	5	3	4	4	7	5	5	6	8	7	4	3	5	3	4	4	2	2	2	2	2	2	2	2	2	1	1	2	2	2
752	4	4	3	4	4	4	3	5	4	3	4	5	3	3	2	1	4	3	1	5	5	5	5	5	5	3	3	4	4	3	4	4	3	3	3	3	3	4	3
753	4	3	2	4	4	4	2	4	3	3	4	3	4	4	3	4	1	5	4	4	4	4	4	5	4	3	3	4	4	3	3	3	3	3	3	3	3	4	3
754	3	4	3	4	4	4	3	3	4	3	3	4	2	5	7	4	6	5	4	2	4	4	3	3	4	2	3	3	2	2	3	2	2	2	2	3	3	2	2
755	3	3	3	3	3	3	2	3	2	3	3	3	3	4	5	4	5	4	5	2	3	3	3	3	2	1	2	2	1	2	1	1	2	2	2	2	2	1	2
756	4	5	4	4	3	3	4	4	4	4	4	3	4	3	4	2	3	1	4	5	4	4	4	4	5	3	4	3	3	3	3	2	3	4	4	3	3	3	2
757	5	3	2	5	5	5	4	4	5	3	3	2	5	7	6	7	4	7	7	2	3	3	3	3	3	2	2	3	3	3	3	3	3	3	3	3	3	2	3
758	2	1	2	2	2	2	2	2	2	2	2	1	2	5	7	9	8	8	8	2	2	1	2	2	2	1	1	1	1	1	1	1	1	1	1	1	1	1	1
759	3	2	4	2	4	2	3	3	3	3	3	2	3	9	7	5	7	8	6	2	2	2	2	3	2	2	2	1	2	2	2	0	0	2	1	1	1	2	2
760	4	4	4	3	3	4	3	3	3	4	4	4	3	7	5	8	8	6	5	4	4	3	3	4	4	2	3	3	3	3	2	2	4	2	3	2	2	3	3
761	2	2	2	3	2	3	3	3	2	2	3	3	3	7	5	6	4	5	8	4	4	4	2	4	3	2	2	2	2	3	4	3	3	2	2	3	2	3	2
762	5	5	5	5	5	5	5	5	5	5	5	5	5	3	7	7	5	5	5	3	3	3	3	3	2	1	1	1	0	1	1	1	1	1	1	0	1	1	1
763	2	2	2	3	1	3	3	2	3	2	3	2	2	3	1	4	5	5	4	4	3	4	2	3	4	3	2	4	3	3	2	2	2	2	3	2	1	2	3
764	3	2	4	4	2	3	3	4	3	3	2	3	2	6	6	6	3	4	4	1	3	2	3	3	3	3	3	2	3	2	3	2	2	2	3	2	3	2	3
765	2	3	3	3	2	1	2	2	3	2	3	2	2	7	4	3	4	5	6	4	3	4	3	3	4	2	3	2	3	2	2	3	2	2	2	3	4	3	3
766	2	4	4	3	3	2	3	3	4	2	3	3	3	6	6	7	6	7	6	4	3	4	4	4	4	3	3	4	2	2	3	4	2	4	2	2	3	3	3
767	4	4	4	3	3	4	3	3	4	5	4	4	4	3	3	3	3	4	2	4	4	3	4	4	5	3	3	3	3	3	4	3	3	3	3	3	3	3	3
768	3	2	4	3	4	4	4	4	3	4	3	3	3	7	5	6	6	5	6	3	3	4	4	3	4	2	2	2	2	2	2	3	3	3	3	2	3	3	3
769	4	4	4	3	4	5	4	3	3	2	4	3	3	5	5	5	4	5	6	2	2	2	2	2	2	2	2	2	2	2	2	2	2	2	2	2	3	1	2
770	5	4	5	3	3	5	4	4	4	4	4	2	4	2	1	4	4	2	3	4	3	3	4	3	3	2	3	2	3	2	2	2	2	2	3	2	4	2	2
771	4	4	4	3	3	4	4	3	4	4	4	3	3	7	5	7	7	9	6	3	2	3	3	3	3	1	3	2	2	2	1	1	2	1	1	2	3	3	3
772	3	3	3	3	2	5	4	3	2	3	3	5	2	4	7	7	6	6	6	5	4	4	4	4	5	2	3	2	3	2	3	2	2	2	2	2	3	2	2
773	3	4	3	2	2	3	2	4	3	3	3	4	3	9	7	7	7	7	7	3	4	3	2	2	3	1	1	1	0	1	1	1	1	1	0	1	1	1	1
774	4	5	5	4	5	4	4	5	4	4	4	5	4	4	6	7	4	5	3	2	4	1	3	3	2	2	2	3	3	3	3	3	3	3	2	2	1	2	3
775	4	3	3	3	2	3	3	4	3	3	3	4	3	4	6	5	5	3	6	4	3	3	3	4	3	3	3	3	3	4	3	2	4	3	4	4	4	3	3
776	4	4	4	4	4	4	4	5	4	5	5	4	4	3	3	6	4	4	6	4	3	4	4	4	4	1	1	1	0	1	1	1	1	1	1	0	1	1	1
777	3	3	2	5	2	3	2	3	4	2	2	2	3	5	5	5	3	2	6	3	4	3	1	3	3	1	1	1	0	1	1	0	1	1	1	1	1	1	1
778	4	5	4	4	4	4	4	4	4	5	4	4	4	2	2	3	2	3	3	4	4	4	4	4	4	2	2	4	3	4	3	2	2	2	3	2	4	3	2
779	4	5	3	5	4	4	3	4	4	3	3	4	3	4	5	4	4	3	3	3	4	4	3	4	3	2	1	3	2	2	2	3	2	3	3	2	3	4	3
780	3	4	3	2	3	3	3	3	4	3	2	4	4	4	4	4	5	3	3	2	4	1	3	3	2	3	3	3	3	2	2	2	2	4	3	2	2	2	2
781	2	2	2	2	3	2	4	3	4	2	2	3	4	3	6	3	5	5	5	3	4	4	4	4	3	2	3	3	3	3	3	2	3	2	2	3	2	3	3
782	3	2	3	3	1	3	3	1	3	2	3	3	3	2	4	6	4	5	5	3	3	3	3	3	3	1	1	1	1	1	2	1	2	1	1	2	0	0	1
783	4	3	4	4	3	4	3	4	3	4	3	4	3	3	3	2	4	3	4	4	3	4	4	3	3	3	2	3	3	2	2	3	2	2	2	3	2	3	2
784	3	4	4	4	3	5	4	5	3	4	4	3	4	2	3	4	3	1	5	5	4	5	3	4	4	4	4	4	4	4	4	4	4	4	4	4	4	4	4
785	3	2	2	2	2	3	3	2	5	3	2	3	3	4	4	3	4	3	4	2	2	3	2	2	3	2	2	0	2	2	1	1	1	2	0	2	1	1	2
786	4	3	4	4	3	4	3	4	3	4	3	4	3	5	3	5	4	3	5	4	5	4	2	4	2	3	3	4	4	3	3	4	3	3	4	3	3	4	4
787	3	3	3	3	3	3	3	2	3	3	3	3	2	6	7	7	8	6	6	3	3	2	2	3	3	0	0	1	1	1	1	0	1	1	1	1	1	0	1
788	2	2	2	2	4	3	3	3	3	3	4	4	4	7	7	4	6	3	5	4	4	4	2	4	5	2	2	2	2	2	2	2	2	2	2	2	2	1	1
789	5	4	5	5	4	5	4	3	2	3	5	3	4	8	6	8	9	6	7	3	2	2	4	3	3	2	3	3	3	2	4	4	3	3	1	3	4	3	3
790	4	4	4	3	4	4	4	3	3	4	4	4	3	8	7	5	9	8	7	5	3	5	3	4	3	3	3	3	3	3	3	3	3	2	3	2	3	3	4
791	3	4	3	3	3	3	4	5	4	3	4	4	4	5	4	2	4	5	7	2	3	3	3	3	2	2	2	2	2	3	3	3	3	3	2	2	3	3	3
792	5	4	4	4	4	4	4	4	5	4	4	4	4	4	4	6	8	5	6	3	2	2	2	3	4	3	3	2	3	3	2	3	1	2	4	2	3	2	3
793	5	5	3	5	4	5	4	4	5	5	4	4	4	4	7	5	8	5	6	2	2	3	2	2	2	2	2	1	1	0	1	1	1	2	1	2	1	0	2
794	3	2	2	4	3	3	2	2	2	3	4	5	2	6	5	5	5	5	4	3	3	3	3	3	3	3	2	2	2	3	3	3	2	2	3	3	4	4	3
795	4	3	4	3	3	4	3	3	4	3	3	4	4	3	5	5	5	5	5	3	3	3	2	2	2	2	3	3	2	4	2	2	2	2	2	2	3	2	3
796	4	5	3	3	3	4	3	5	3	4	4	4	3	4	3	3	5	3	2	4	5	4	4	3	3	3	3	3	3	3	2	4	3	3	3	3	2	2	3
797	4	4	4	2	4	3	2	4	3	4	4	3	3	6	5	6	4	6	5	3	3	3	3	3	3	2	2	3	3	1	3	1	2	2	2	2	3	1	2
798	3	3	4	4	4	5	3	4	4	3	4	3	3	7	7	6	9	8	8	4	3	5	3	3	4	3	3	2	3	3	3	2	2	3	3	2	2	4	2
799	3	3	3	3	3	3	3	5	4	3	3	4	3	8	6	5	5	7	7	3	2	2	4	3	3	3	3	3	3	4	3	4	3	3	2	3	3	2	2
800	4	4	5	4	4	4	5	4	4	4	4	5	5	4	5	2	5	7	5	3	2	2	3	2	3	2	2	1	2	2	2	0	0	2	1	1	1	2	2
801	3	3	3	3	3	3	3	3	3	3	3	3	3	2	4	1	2	3	2	4	4	5	5	2	4	3	3	3	3	3	3	3	3	2	2	3	3	2	2
802	5	5	4	5	4	5	4	5	5	5	4	4	4	3	2	2	3	3	1	5	5	5	5	5	5	4	4	3	3	4	4	3	4	4	3	4	4	3	4
803	3	4	3	3	3	3	2	4	4	3	3	3	3	7	8	7	7	8	7	3	5	2	2	3	2	3	3	3	2	2	3	4	3	3	3	3	2	2	3
804	3	3	3	2	4	4	3	3	3	3	2	4	2	8	5	8	7	5	5	2	3	3	3	3	3	3	3	3	3	3	3	2	3	3	3	2	3	3	2
805	5	4	4	4	4	4	4	3	5	3	5	2	4	5	5	7	3	5	5	4	4	2	3	3	4	3	2	2	3	2	2	2	3	3	3	2	4	2	2
806	2	2	2	2	3	4	3	2	2	3	4	2	3	7	7	7	8	8	7	2	1	3	2	3	2	2	2	2	2	2	1	3	2	3	3	2	3	1	3
807	2	2	3	2	3	3	3	3	2	2	2	3	2	9	5	6	6	7	8	2	3	2	2	2	3	2	2	2	1	2	1	1	1	1	2	2	3	1	1
808	3	2	1	3	3	3	3	3	3	3	3	3	2	7	6	5	5	9	6	3	3	3	2	3	3	2	2	1	2	1	3	3	1	2	3	1	1	2	3
809	4	4	4	3	4	3	4	3	5	2	3	4	2	6	7	8	8	5	5	3	2	5	3	2	3	1	1	1	1	2	0	1	1	2	1	1	1	1	2
810	4	3	5	3	4	4	4	3	3	5	4	5	4	5	5	2	3	3	3	4	4	4	4	3	3	2	3	3	3	2	3	2	3	3	3	3	2	3	2
811	3	3	3	3	3	3	2	3	2	2	3	3	3	6	5	4	3	4	4	4	4	4	4	4	4	2	3	2	2	2	2	2	2	2	2	2	2	2	2
812	5	5	5	4	5	5	4	5	5	5	4	4	5	8	5	8	6	7	5	3	2	3	3	2	3	3	2	3	2	2	3	3	3	4	2	2	3	2	4
813	4	4	4	5	4	3	4	4	4	5	4	3	3	4	5	7	5	5	4	3	4	3	5	2	2	2	2	3	3	3	2	1	2	2	2	2	2	2	2
814	4	4	3	4	4	4	4	3	1	2	4	2	3	4	4	6	5	5	4	3	4	3	4	3	3	2	2	2	2	4	2	2	3	2	2	3	2	2	3
815	3	3	3	3	4	5	3	3	3	4	3	2	3	3	5	1	3	2	1	4	4	4	4	4	4	3	3	3	2	2	3	3	3	2	4	3	3	2	2
816	2	2	2	2	2	2	2	2	2	2	2	3	2	5	6	8	9	8	5	3	3	2	3	2	2	2	3	2	2	1	1	2	2	2	2	1	1	1	0
817	3	4	3	4	5	3	5	4	4	4	4	4	4	5	4	8	6	5	4	2	2	4	4	3	2	3	3	4	3	2	2	3	3	2	3	3	3	2	3
818	3	3	3	3	3	2	3	3	4	3	2	4	4	6	4	5	3	5	7	4	5	3	4	5	5	3	3	4	4	4	3	3	4	3	3	4	3	3	3
819	4	4	3	3	4	4	2	3	4	3	2	4	2	6	6	5	5	7	4	4	4	3	4	4	3	2	4	3	3	2	3	3	4	2	3	2	2	2	2
820	3	2	3	3	2	4	4	4	2	5	4	5	2	6	5	4	5	4	5	2	3	3	3	2	2	2	2	3	3	3	3	3	2	2	3	2	3	2	3
821	5	5	5	4	3	5	4	5	4	4	3	3	3	1	5	1	2	3	3	4	5	4	4	4	4	2	2	3	2	3	3	3	1	3	1	2	1	2	3
822	4	4	4	3	4	4	3	4	4	4	4	3	4	5	4	2	5	6	5	3	2	3	2	3	3	2	2	3	3	3	2	3	2	2	4	2	2	3	2
823	3	5	4	4	2	3	5	3	4	5	5	4	4	3	2	4	4	4	4	3	3	2	2	2	4	3	4	3	2	3	2	2	2	2	2	3	3	3	3
824	2	3	3	3	3	3	4	2	4	2	4	4	4	3	6	6	6	5	4	4	4	4	5	4	5	2	2	0	1	1	1	1	2	2	1	1	2	1	2
825	3	2	3	2	2	3	3	4	3	4	3	4	3	6	4	6	6	6	7	3	3	3	3	3	3	1	2	1	1	1	1	1	1	1	1	2	0	1	0
826	3	2	3	2	2	3	3	4	3	4	3	4	3	6	5	7	7	7	8	3	3	1	2	3	3	1	2	2	1	1	1	1	2	2	2	2	0	2	2
827	1	2	2	2	2	1	2	2	2	2	2	2	2	9	6	7	7	6	8	1	2	2	2	2	3	1	0	0	0	0	0	0	0	1	0	0	1	0	1
828	4	3	4	3	3	3	3	1	3	2	3	3	3	4	5	2	4	5	3	3	2	2	2	3	3	3	2	2	3	2	2	2	3	3	3	2	4	2	2
829	2	3	3	1	2	3	4	3	4	3	3	2	4	2	2	4	5	3	4	3	3	3	3	3	2	2	2	0	2	2	2	2	2	2	2	1	3	1	2
830	4	5	4	3	3	4	3	4	4	3	4	4	4	8	5	8	6	6	7	3	2	2	2	2	4	2	2	3	2	3	2	3	3	2	3	2	3	2	3
831	4	4	4	4	5	4	4	4	5	5	5	4	4	4	3	4	3	2	3	4	4	4	3	4	3	3	2	2	2	2	2	3	2	3	4	3	2	3	2
832	4	3	4	3	4	4	3	4	4	5	4	4	3	5	5	6	3	7	4	3	1	3	2	2	2	1	0	1	1	1	2	1	1	1	1	1	1	2	2
833	2	1	1	2	2	2	2	2	2	2	1	2	2	3	7	5	4	6	4	4	4	4	4	4	4	3	3	3	3	3	3	3	3	3	3	3	3	3	3
834	4	3	4	3	2	3	4	4	3	3	4	3	4	4	6	6	2	4	5	4	5	3	5	4	4	3	4	3	4	3	4	3	3	3	3	3	3	3	3
835	4	4	5	4	4	4	4	4	4	4	4	4	4	8	7	6	7	7	8	3	4	3	3	3	3	2	4	2	2	2	1	3	3	2	3	2	2	1	2
836	4	4	3	3	3	3	2	4	4	4	3	4	2	1	3	2	5	4	5	2	2	3	3	4	3	1	2	1	1	3	3	2	2	1	2	1	1	1	2
837	2	4	3	2	1	2	3	3	2	2	2	1	3	7	9	7	9	8	8	2	2	3	3	2	2	0	1	0	0	1	0	0	0	1	0	1	1	0	1
838	1	2	1	1	2	2	1	1	2	2	2	2	2	9	7	7	7	8	7	2	1	2	2	2	2	1	1	1	1	2	1	1	1	2	0	1	0	1	1
839	3	3	3	3	3	5	3	3	3	4	4	4	4	4	1	4	3	3	2	4	3	3	4	5	4	3	2	3	3	3	2	3	3	2	4	2	3	2	2
840	3	3	4	4	3	3	4	3	3	3	3	3	3	6	8	8	7	6	7	3	3	3	4	3	3	0	0	0	0	0	0	0	0	1	0	0	0	0	1
841	2	3	3	3	2	2	3	3	2	3	3	3	1	6	6	5	8	7	6	3	2	3	3	2	3	1	0	1	1	1	1	1	1	1	1	0	0	1	1
842	4	4	4	3	4	3	4	4	3	4	3	3	4	4	6	4	4	6	6	5	4	4	4	4	5	2	2	3	3	3	2	3	2	1	2	3	3	2	2
843	4	4	4	4	4	5	4	5	5	4	4	4	4	2	2	2	3	1	4	5	5	5	5	5	5	3	4	3	3	4	4	3	4	4	3	3	4	3	3
844	3	3	3	3	2	2	2	2	1	3	2	2	2	6	4	5	7	5	3	3	4	3	3	4	3	2	1	2	2	1	2	0	3	2	1	2	2	0	1
845	1	1	1	1	1	1	2	1	1	1	1	2	1	7	6	5	7	3	7	2	2	2	2	2	2	3	2	1	3	2	2	3	1	1	3	2	1	3	1
846	4	4	4	4	3	4	4	4	3	4	3	4	3	4	2	4	2	4	3	5	5	5	5	5	5	2	3	2	3	2	4	2	3	2	4	2	3	3	3
847	3	3	4	5	4	4	4	4	4	3	3	3	3	2	5	3	4	2	4	5	5	5	5	5	5	3	3	2	2	3	4	3	3	3	3	3	2	3	2
848	3	3	3	2	3	3	3	2	3	1	3	4	3	5	5	4	4	4	5	4	3	4	3	4	4	1	2	1	1	2	2	3	1	2	3	2	2	1	1
849	2	3	3	3	1	2	3	3	3	3	3	1	2	7	6	9	9	8	8	3	2	2	4	3	3	2	3	3	2	2	1	1	3	1	1	2	3	1	2
850	3	2	3	3	2	3	3	3	2	3	3	3	3	4	6	6	5	4	5	2	2	3	3	2	2	3	3	3	2	2	2	2	3	3	2	3	3	1	3
851	1	1	1	1	1	2	2	1	2	1	2	1	1	5	3	6	3	7	5	4	3	5	2	3	4	2	2	0	1	1	2	2	1	2	2	2	1	1	2
852	4	4	4	4	5	4	3	4	4	3	4	3	3	4	5	4	5	7	5	4	2	2	4	3	3	1	1	2	2	2	2	2	2	2	2	1	2	2	2
853	3	3	5	3	3	4	4	4	4	4	3	3	3	4	2	4	3	1	3	4	5	4	4	5	5	3	3	3	4	3	3	4	3	3	3	3	3	3	3
854	4	4	4	4	5	4	4	4	4	4	4	4	4	3	3	1	3	4	3	5	4	4	4	3	3	3	3	3	3	3	3	2	3	3	2	2	3	2	2
855	2	4	2	2	3	2	4	2	2	3	4	2	3	6	5	4	6	3	3	4	3	4	3	4	4	2	2	2	2	2	1	2	2	1	2	1	1	2	1
856	4	3	4	4	5	3	3	4	4	2	3	3	3	6	4	4	6	7	5	3	3	3	3	3	3	3	3	3	3	2	3	3	3	2	3	2	4	2	3
857	4	5	4	4	4	4	4	5	4	4	4	4	4	8	9	6	7	5	6	4	5	4	4	4	4	4	3	3	4	3	3	3	3	3	3	3	3	3	4
858	5	5	3	4	3	5	4	3	5	4	5	5	3	8	8	8	8	5	7	3	2	4	2	4	2	1	0	1	1	2	1	1	1	1	0	1	1	1	1
859	3	1	3	3	1	2	3	3	1	4	3	1	3	7	6	8	8	5	7	3	1	2	3	3	3	1	2	2	1	1	1	2	2	1	2	2	2	1	2
860	5	5	5	5	5	5	5	5	5	5	5	5	5	5	4	4	7	4	4	4	3	4	3	2	3	2	4	1	2	2	2	2	3	3	2	2	2	1	2
861	4	3	3	3	3	4	3	4	2	3	3	3	2	4	3	3	6	6	4	3	3	3	3	3	3	3	2	3	2	3	2	2	2	2	0	3	2	1	2
862	4	5	4	4	4	5	4	4	4	4	4	5	4	2	2	1	3	5	1	5	5	5	5	5	5	3	3	3	4	4	4	3	3	3	4	4	4	3	3
863	4	4	4	4	4	4	4	4	5	4	4	4	4	2	4	1	3	2	3	5	5	5	5	4	4	3	3	4	3	3	3	3	3	3	4	3	4	4	3
864	3	4	3	3	3	4	4	4	4	2	3	5	3	5	4	5	5	3	6	2	4	4	4	3	4	2	1	1	1	2	1	1	2	1	2	2	1	2	2
865	2	2	2	2	2	2	2	1	2	2	3	2	2	4	7	5	5	5	4	2	4	2	2	4	4	2	4	2	3	2	3	3	2	3	3	3	3	3	3
866	2	2	3	2	3	4	2	2	4	4	3	3	2	9	5	5	7	8	6	3	3	4	4	4	4	3	2	3	3	2	2	3	2	2	3	3	3	4	3
867	2	4	2	4	2	3	4	2	4	4	2	4	4	9	5	6	7	7	7	1	2	1	1	1	1	3	2	2	3	2	3	2	2	2	2	2	2	2	2
868	4	5	4	5	4	4	5	4	4	4	4	3	4	5	5	3	4	4	5	4	4	4	4	4	4	3	3	2	2	2	3	3	3	3	3	3	3	3	3
869	3	2	3	3	3	2	2	3	4	2	4	4	4	6	4	3	7	5	7	3	3	3	4	3	3	2	2	2	2	3	2	2	3	3	2	3	2	2	2
870	4	3	4	4	3	4	4	3	4	4	4	4	4	6	8	7	6	5	8	3	4	3	4	3	4	2	2	4	3	2	2	3	2	3	3	2	2	3	2
871	2	4	4	2	4	2	3	2	4	4	3	3	3	2	5	5	3	3	3	3	3	3	4	5	4	2	2	3	3	3	3	3	2	2	3	3	2	3	3
872	3	2	3	3	3	4	3	3	4	4	3	4	3	4	4	2	4	4	4	3	3	3	3	4	4	2	2	3	3	2	3	3	1	3	1	3	3	2	2
873	3	3	5	3	3	5	4	4	3	4	3	3	4	5	4	4	4	5	2	5	4	5	5	5	4	2	2	2	3	3	3	2	3	2	2	2	3	2	4
874	3	2	3	3	2	3	4	5	3	2	2	2	2	6	7	3	4	7	5	4	3	4	5	4	3	3	3	3	3	3	4	2	1	2	3	2	2	3	3
875	2	3	3	4	4	3	4	4	3	2	3	4	4	7	5	6	8	5	7	3	2	3	2	3	4	1	3	2	2	2	3	3	2	1	1	1	2	2	2
876	5	4	4	5	3	5	5	4	4	4	5	5	4	2	3	4	5	4	6	5	5	4	5	5	5	2	3	2	2	2	3	3	3	3	2	3	3	2	2
877	4	3	4	4	2	3	5	4	4	5	3	2	4	5	6	3	5	8	5	3	3	3	2	3	3	2	2	2	2	2	2	2	2	2	2	2	2	1	2
878	3	3	3	2	3	2	4	2	3	4	3	2	3	7	8	5	6	8	8	3	2	1	2	3	3	2	2	0	1	2	1	1	1	2	2	2	2	2	1
879	3	5	3	4	3	4	4	4	4	5	4	3	4	7	7	7	5	8	7	5	5	5	3	4	3	3	3	2	3	2	2	2	2	0	3	2	2	3	2
880	3	2	3	3	3	2	2	3	4	2	4	4	4	4	6	5	4	6	4	4	3	3	4	3	4	2	3	3	2	2	2	3	3	2	4	2	2	4	2
881	3	3	4	3	4	3	4	4	3	4	4	4	3	8	7	7	7	5	7	4	5	4	4	4	4	3	3	3	4	3	2	4	4	2	4	3	3	3	4
882	4	2	4	4	3	3	4	3	3	4	3	2	3	2	1	1	2	3	3	4	3	3	5	5	4	1	2	0	1	1	1	1	1	1	1	0	1	1	2
883	4	3	4	4	4	3	5	3	3	4	4	5	4	5	8	8	7	5	7	3	2	4	2	3	2	2	2	3	2	3	3	3	2	3	4	3	2	3	3
884	2	4	2	3	4	2	4	2	4	2	3	2	4	6	5	7	6	5	6	2	2	3	3	3	2	3	3	2	2	3	2	2	3	2	3	2	3	3	3
885	3	3	3	2	3	2	3	2	3	3	2	3	3	7	6	6	7	8	7	3	2	3	3	3	3	2	1	3	2	2	3	2	1	2	2	2	2	2	1
886	2	2	2	2	4	2	2	4	4	4	3	4	4	5	7	3	3	3	3	3	3	2	3	4	3	3	3	3	3	4	3	3	3	3	3	3	3	3	3
887	5	4	5	4	3	4	3	4	5	3	5	4	5	7	8	7	8	8	5	3	4	3	3	3	3	2	2	2	3	2	2	2	3	2	2	3	2	2	2
888	3	3	3	3	2	3	3	3	3	3	3	1	3	3	3	4	2	3	3	3	3	3	3	3	3	3	3	3	3	3	3	4	3	3	3	3	3	3	3
889	4	5	3	4	3	4	3	2	4	4	3	3	4	3	3	2	5	5	5	3	3	3	3	3	3	4	4	4	4	4	4	4	4	4	4	4	4	4	4
890	4	4	4	4	5	4	4	4	4	4	4	4	4	5	5	6	4	3	6	3	3	3	3	4	3	3	3	3	3	3	4	3	3	3	3	3	4	4	3
891	4	3	3	3	2	5	5	4	2	2	4	2	2	9	7	6	5	7	7	4	5	4	4	4	4	4	3	3	4	3	3	3	3	3	3	3	3	3	4
892	3	4	2	2	2	4	2	3	3	4	3	4	4	6	7	8	5	5	6	3	3	4	4	3	3	2	3	3	3	2	2	2	2	2	2	3	3	1	3
893	3	3	3	2	2	3	3	2	5	2	3	3	5	4	6	6	5	6	5	4	4	4	3	4	4	3	4	2	2	4	3	4	3	3	3	2	3	2	2
894	4	5	2	2	3	3	4	3	3	2	5	3	3	7	6	7	8	9	6	3	4	4	2	3	3	4	4	3	3	4	4	3	2	4	3	4	3	2	2
895	4	3	3	4	5	4	4	3	4	4	4	4	4	8	5	6	7	8	7	3	3	2	3	3	3	3	1	2	3	2	2	2	1	2	2	2	2	2	2
896	5	5	3	4	4	4	4	3	5	5	4	3	4	6	8	7	7	6	6	3	1	2	3	3	3	2	3	2	2	3	2	4	3	3	2	3	2	2	2
897	3	2	1	3	3	3	3	3	3	3	3	3	2	7	8	8	8	7	7	2	2	2	1	1	2	3	3	2	3	2	3	2	3	3	3	2	3	3	3
898	2	3	4	3	4	3	4	2	4	4	3	4	4	4	3	4	6	4	5	4	3	4	4	5	3	1	0	1	1	1	1	1	1	1	1	1	1	1	1
899	5	5	4	5	5	5	5	4	4	4	4	4	4	6	5	6	5	3	4	4	5	4	4	3	4	4	4	4	4	4	4	4	4	4	4	4	4	4	4
900	3	3	3	5	5	3	3	5	3	3	3	4	3	6	6	3	5	4	5	3	1	3	3	2	3	2	3	2	3	3	3	2	3	2	3	3	2	2	3
901	4	5	4	4	4	4	4	5	4	4	4	4	4	3	3	3	2	5	4	4	5	2	5	3	5	1	1	2	2	2	2	2	2	2	2	1	2	2	2
902	4	5	4	4	4	4	4	4	4	4	4	4	4	4	5	3	2	4	5	3	4	4	2	2	4	3	3	3	3	3	4	4	3	2	4	4	4	3	2
903	2	2	2	1	2	2	2	3	2	3	3	3	3	4	3	4	6	3	4	2	2	2	2	2	2	2	2	2	2	2	2	2	3	1	2	2	1	2	3
904	3	3	3	2	2	2	4	4	2	4	3	3	3	8	6	7	8	6	6	5	4	3	4	4	5	4	3	3	4	3	4	3	3	3	3	3	3	3	3
905	3	3	3	5	5	3	4	3	4	3	3	5	5	6	7	6	7	8	7	4	4	4	4	5	4	2	2	3	3	3	3	3	1	2	1	2	2	3	1
906	4	4	4	3	4	4	3	4	4	2	3	3	2	5	8	6	9	8	7	3	1	2	1	3	4	2	2	1	2	2	2	2	2	3	3	2	4	3	3
907	4	4	4	4	4	4	4	4	4	4	4	4	4	2	4	4	3	2	6	4	4	4	3	3	4	3	3	3	3	2	3	3	3	2	3	2	2	2	3
908	5	5	5	5	5	5	5	5	5	5	5	5	5	9	7	8	7	7	8	4	4	4	3	3	4	3	2	3	3	2	4	2	3	2	4	3	2	3	2
909	3	2	3	2	3	4	3	5	4	3	4	2	2	8	7	7	8	9	6	3	3	3	2	2	3	1	1	1	0	0	1	1	0	1	1	1	1	1	1
910	4	4	5	4	4	4	4	4	4	4	4	4	4	2	5	3	2	4	5	4	4	4	5	4	4	2	2	2	3	2	1	3	1	2	3	3	2	3	2
911	2	2	2	3	2	3	3	3	2	2	3	3	3	5	6	5	3	7	5	4	4	4	4	4	4	3	3	3	3	3	3	3	3	3	3	3	3	4	3
912	3	2	4	3	4	3	4	3	4	4	3	2	3	5	5	7	7	5	5	2	4	2	2	3	2	2	2	4	2	3	2	3	2	2	2	3	2	3	3
913	3	3	2	3	4	1	2	3	2	4	4	3	2	8	6	8	9	6	6	2	2	2	2	2	2	1	2	2	2	2	2	2	1	1	0	1	1	0	2
914	4	3	3	4	3	3	3	4	3	5	4	3	4	5	4	3	3	4	4	4	3	4	5	4	3	3	3	2	2	3	2	2	3	4	2	2	2	4	3
915	2	2	2	1	2	2	2	3	3	1	3	2	2	7	7	6	6	8	9	2	2	2	2	2	2	2	2	1	1	2	1	1	1	1	1	1	2	1	1
916	2	4	4	3	3	2	3	3	4	2	3	3	3	5	6	3	2	3	4	4	4	5	4	4	4	2	2	3	2	2	2	1	2	2	3	2	4	2	2
917	3	4	3	4	4	3	2	3	3	3	4	4	2	7	5	3	5	5	4	5	4	4	4	4	4	2	2	2	2	3	2	2	2	3	1	3	2	2	3
918	2	2	3	3	4	2	2	2	3	2	2	4	3	5	4	5	4	3	3	4	5	3	4	4	4	4	4	4	4	4	4	4	4	4	4	4	4	4	4
919	2	3	3	3	3	3	1	3	3	3	3	3	3	3	5	3	3	4	1	3	2	3	3	2	4	1	2	2	2	2	2	2	1	1	3	2	2	1	3
920	4	4	3	2	4	3	2	4	5	5	3	3	2	2	3	5	4	5	4	4	5	4	4	4	4	3	2	2	2	3	1	3	3	2	2	2	3	1	2
921	3	3	2	4	2	2	4	2	3	3	4	3	2	6	6	7	7	7	5	3	4	2	2	3	2	1	1	1	0	1	1	1	0	0	1	1	1	1	1
922	2	3	2	2	3	3	3	3	2	3	2	2	2	6	5	8	7	8	6	2	3	2	2	3	3	2	2	3	3	3	2	3	2	2	4	2	2	3	2
923	3	5	3	3	3	4	3	5	3	3	4	3	4	5	3	4	5	5	6	2	3	2	3	3	2	2	1	1	2	3	1	2	1	1	2	2	1	1	1
924	4	4	4	4	4	4	3	4	3	3	3	3	4	6	6	3	7	6	7	2	2	2	2	2	2	3	2	3	3	2	1	1	2	2	2	2	1	2	2
925	2	4	3	2	3	3	3	3	3	2	3	3	4	5	4	5	5	5	4	2	3	3	3	2	1	3	3	3	2	3	1	1	3	2	3	3	1	3	2
926	3	3	3	2	3	2	2	3	2	2	2	2	3	7	5	9	7	5	6	3	3	5	4	4	3	2	2	3	3	2	2	2	3	4	2	3	3	3	3
927	4	4	4	4	4	5	4	4	4	4	4	4	4	2	2	4	3	5	3	3	1	3	4	3	3	3	3	4	2	3	3	3	4	2	2	2	3	3	3
928	2	3	3	1	2	3	4	3	4	3	3	2	4	2	1	1	1	3	3	5	3	3	4	4	4	3	2	3	3	4	2	2	3	2	3	3	2	2	2
929	2	3	3	4	4	3	4	4	3	2	3	4	4	3	3	3	2	2	1	4	4	5	3	3	4	3	2	3	3	3	3	3	3	3	2	2	2	3	2
930	2	3	3	1	2	2	3	3	2	1	1	2	2	5	6	6	5	8	4	3	4	2	2	3	4	2	3	1	2	3	3	3	2	1	1	2	3	1	2
931	3	3	2	3	4	3	3	2	3	3	2	3	1	8	6	6	7	7	5	4	4	4	2	4	4	3	3	3	2	3	3	2	2	2	3	2	3	3	3
932	4	3	4	4	3	5	3	4	4	3	4	4	4	9	7	6	5	7	6	3	3	4	4	4	3	2	4	3	2	2	3	2	3	2	3	3	3	1	2
933	3	3	2	2	3	3	3	2	3	3	3	3	3	4	5	6	4	4	4	2	2	2	1	1	2	3	4	2	3	3	2	3	3	2	3	2	4	2	2
934	2	3	3	3	4	3	2	2	3	3	4	3	4	3	2	4	4	4	3	3	3	4	4	3	3	2	2	3	3	2	3	3	1	3	1	3	3	2	2
935	3	3	3	3	4	3	3	4	4	4	3	3	4	6	3	3	6	4	5	4	4	4	4	4	2	2	2	1	1	2	1	2	2	2	1	2	1	2	2
936	2	3	3	2	2	3	3	2	2	3	2	3	2	3	5	6	5	6	2	2	3	3	3	3	2	2	4	2	3	3	3	2	3	3	2	2	3	2	3
937	3	4	3	3	3	3	3	3	4	4	4	3	3	6	2	5	5	4	4	4	4	4	4	4	3	1	3	1	1	1	1	2	2	2	2	1	2	3	1
938	3	3	3	3	3	4	3	3	5	4	4	5	3	8	5	6	5	5	6	2	3	3	3	2	2	2	3	3	3	2	2	3	2	3	3	3	2	3	2
939	4	3	3	4	3	5	3	3	4	4	3	4	5	5	5	5	4	4	7	4	4	5	5	2	4	1	2	2	2	2	2	2	1	1	2	2	2	2	2
940	4	5	4	5	4	5	4	4	5	4	4	4	4	6	8	6	7	9	7	3	3	2	2	3	1	2	3	3	3	3	2	1	2	3	3	3	2	1	2
941	3	3	4	4	2	2	3	4	4	3	2	3	3	5	4	2	2	3	2	3	3	2	4	2	4	3	3	3	3	3	3	2	3	2	3	3	3	3	3
942	4	3	4	4	5	4	4	4	4	5	5	4	4	4	4	8	5	6	5	2	2	3	1	2	2	1	2	2	2	2	2	2	1	2	2	2	2	1	2
943	2	3	3	2	2	3	3	2	2	3	2	3	2	6	3	2	5	2	3	5	4	5	4	4	3	3	3	3	3	3	3	4	3	3	4	3	4	3	3
944	4	4	3	4	3	3	4	4	3	5	5	5	3	5	4	5	8	4	4	3	3	3	3	3	5	2	2	4	3	2	2	2	3	3	3	2	2	2	3
945	3	4	1	3	4	2	3	4	2	3	3	3	3	2	3	4	1	1	2	4	4	5	3	4	4	3	3	2	3	3	3	3	4	2	2	3	2	3	2
946	1	2	2	3	1	2	1	3	2	3	2	2	3	6	5	3	7	6	7	3	3	3	3	3	3	2	1	1	2	3	3	1	2	2	2	3	3	2	2
947	4	2	2	2	4	4	2	3	4	4	4	4	2	1	2	5	2	2	3	3	3	2	3	2	3	2	3	2	2	3	2	3	2	3	3	3	3	2	3
948	2	3	1	3	3	2	2	4	2	2	2	2	2	2	3	2	5	4	4	3	3	3	3	3	3	2	2	1	1	2	2	2	1	2	2	2	2	2	2
949	4	4	4	3	5	3	4	5	3	2	4	4	4	5	8	4	5	5	5	4	5	5	3	3	4	1	1	2	2	1	2	2	1	2	3	2	2	3	1
950	2	3	3	3	3	2	3	3	3	2	1	4	3	7	6	7	7	7	7	2	3	3	3	1	3	1	1	0	0	1	0	1	1	1	1	1	0	0	1
951	3	3	3	3	3	3	3	4	5	3	2	5	5	6	3	4	2	2	4	2	2	3	2	3	4	1	1	2	2	2	2	2	2	1	1	2	1	1	2
952	4	4	4	4	4	4	5	4	4	5	4	4	4	5	3	5	7	5	7	3	3	3	3	3	3	3	3	2	3	4	4	2	2	3	3	2	3	3	3
953	5	4	2	2	3	4	3	4	5	4	4	3	3	4	5	4	5	6	7	3	2	3	2	3	5	3	3	3	3	3	4	3	3	3	3	3	3	3	3
954	3	4	3	3	3	3	4	3	3	3	4	3	3	4	4	5	4	3	4	3	3	3	3	3	3	2	2	3	3	1	3	1	2	2	2	2	3	1	2
955	4	5	4	4	4	5	4	5	4	5	5	4	4	4	2	3	5	2	2	4	3	4	4	4	3	2	4	3	2	2	3	2	3	2	3	3	3	1	2
956	2	1	2	2	2	2	2	2	2	2	2	2	2	5	9	7	6	8	7	3	3	2	3	3	3	1	2	2	2	2	2	2	2	2	2	2	2	2	1
957	3	4	3	3	3	3	3	5	2	3	3	3	3	8	6	7	8	5	8	4	2	3	2	4	3	2	3	2	2	1	1	2	2	1	2	2	3	3	3
958	5	5	5	5	5	5	5	5	5	5	5	5	5	3	3	5	5	4	4	5	5	4	5	5	5	2	2	4	2	3	2	3	2	2	2	3	2	3	3
959	2	2	2	2	2	2	2	2	2	2	2	2	2	4	6	5	4	8	5	1	1	1	1	1	1	2	2	3	3	3	3	3	4	4	3	2	3	3	2
960	5	5	4	4	3	4	4	4	5	3	5	3	5	6	6	5	5	7	3	3	3	2	4	2	4	2	1	2	2	2	2	2	2	2	2	1	2	2	2
961	2	2	3	3	1	4	3	2	2	4	3	2	3	8	7	7	7	8	7	2	3	1	2	2	2	1	1	1	2	1	0	1	1	2	2	1	1	1	1
962	3	3	3	3	4	3	4	3	3	4	3	4	3	7	4	5	3	4	3	3	2	3	3	3	3	2	1	2	2	1	1	2	2	2	2	1	2	1	2
963	2	2	2	2	2	2	2	2	1	2	2	2	1	2	5	3	4	3	3	4	4	5	4	3	4	3	3	3	3	3	3	2	3	2	3	3	3	3	3
964	4	4	3	3	3	4	4	4	3	3	3	3	4	5	7	4	3	6	5	3	4	3	4	3	4	0	1	1	1	0	0	1	0	1	0	1	1	0	0
965	2	3	3	2	2	2	2	2	3	3	2	2	3	4	4	3	5	7	5	4	3	4	3	3	3	3	2	3	3	3	2	3	1	3	2	3	1	2	2
966	5	5	5	5	5	5	5	5	5	5	5	5	5	2	1	3	3	1	4	4	4	3	3	3	3	3	3	3	3	3	3	4	3	3	4	3	4	4	4
967	5	5	5	5	5	5	5	5	5	5	5	5	4	4	2	3	2	3	1	5	5	3	4	4	4	4	4	3	3	3	3	3	3	3	4	3	3	3	3
968	3	3	2	3	3	3	4	4	3	3	2	3	3	7	6	7	5	5	5	3	4	4	3	3	3	4	3	3	3	3	4	3	4	3	3	3	4	3	3
969	4	3	3	4	3	3	4	3	4	4	4	4	3	7	6	6	8	7	5	3	3	3	2	2	3	2	2	3	3	3	3	3	2	2	3	3	2	3	3
970	4	2	5	4	5	4	2	3	3	4	4	3	4	3	4	4	5	4	4	4	4	4	4	4	4	2	2	2	2	3	3	1	1	3	1	3	2	3	1
971	3	3	2	3	3	2	2	4	4	4	3	3	3	8	5	9	8	9	7	4	4	2	4	4	4	2	3	1	2	2	2	2	1	1	1	2	2	1	2
972	4	4	4	4	4	3	4	4	4	1	3	4	4	6	6	6	4	3	3	2	3	3	3	1	3	1	1	0	2	1	1	1	2	1	2	2	2	2	2
973	4	4	4	4	4	4	4	4	4	4	5	4	4	4	3	2	3	4	3	3	4	4	4	4	4	2	3	4	2	2	3	4	2	2	3	3	4	3	3
974	3	3	3	2	3	3	2	2	2	1	3	3	3	2	4	2	6	4	4	4	3	3	3	3	5	2	2	1	2	1	2	2	1	1	1	2	1	2	1
975	3	2	3	4	3	4	3	5	3	5	4	3	4	4	2	3	4	4	4	4	4	4	4	4	4	2	3	3	3	4	3	3	2	2	3	3	3	2	2
976	3	5	5	2	3	3	4	3	3	4	2	4	4	6	6	9	7	6	6	3	2	3	3	2	2	3	1	3	3	3	3	3	1	3	2	2	3	2	3
977	3	3	3	2	3	3	3	3	3	3	2	3	3	3	4	5	2	6	5	4	5	4	4	3	4	3	3	3	4	3	3	3	3	3	4	3	3	3	3
978	4	4	3	4	2	4	4	2	3	4	3	2	2	6	6	7	7	7	7	2	3	3	3	1	3	4	4	3	4	4	3	3	3	3	4	3	4	3	4
979	4	3	4	4	2	2	4	3	3	4	2	3	4	6	3	5	5	4	6	3	2	3	4	4	3	3	3	2	2	4	2	3	2	3	3	4	3	4	4
980	3	3	3	3	3	3	3	3	3	3	5	3	3	5	7	5	4	5	5	2	2	2	2	2	2	3	2	1	2	2	2	3	2	2	3	2	3	1	2
981	4	5	4	2	4	2	3	3	3	4	4	2	3	6	3	4	6	6	4	3	3	2	2	2	3	2	2	4	3	3	4	2	3	2	2	2	2	3	3
982	3	3	2	3	2	3	3	2	4	3	2	3	2	5	3	4	2	6	5	3	4	3	4	3	4	4	4	3	3	4	3	4	3	3	3	3	4	3	4
983	2	3	3	2	4	2	2	2	4	3	3	2	4	4	3	3	4	3	5	2	4	4	4	3	2	2	1	2	2	3	2	2	3	2	2	2	3	3	1
984	2	2	2	1	2	2	2	1	2	2	2	2	2	5	3	1	1	1	2	5	4	4	4	3	4	2	2	2	2	1	1	3	1	3	2	2	3	1	1
985	3	3	3	3	2	5	4	3	2	3	3	5	2	6	7	5	3	3	5	2	1	1	2	1	2	2	3	3	2	2	3	3	4	3	3	2	1	3	3
986	4	2	3	3	5	4	4	3	3	4	4	4	5	2	3	2	4	4	3	2	4	4	2	2	4	3	3	3	2	3	3	3	2	3	2	3	3	3	3
987	4	2	2	2	3	4	3	3	4	4	3	4	3	5	5	7	5	5	4	4	4	4	4	4	4	1	0	0	0	0	1	0	0	0	0	0	0	0	0
988	4	4	4	4	3	4	4	4	4	3	3	3	4	3	7	4	6	4	5	4	4	4	4	5	4	3	3	4	3	2	3	3	4	3	4	3	4	3	3
989	4	3	5	3	3	4	3	4	2	3	4	4	3	4	5	5	5	6	4	4	5	4	4	4	4	2	3	2	2	2	3	2	3	2	1	2	2	2	3
990	4	4	4	4	4	4	4	3	4	3	4	3	4	4	4	7	6	6	4	3	3	3	3	3	3	1	1	2	1	1	0	2	1	1	1	1	1	2	1
991	2	3	2	3	2	3	3	2	1	4	2	4	1	3	3	3	1	2	3	4	4	4	4	4	5	2	2	2	2	2	2	2	3	3	2	3	2	3	1
992	3	3	3	3	3	3	2	3	2	3	3	3	3	7	9	8	7	9	7	3	3	3	3	3	3	3	2	2	1	2	2	2	3	2	2	2	2	1	2
993	3	2	3	3	2	2	3	2	2	2	3	3	3	8	5	7	6	8	7	2	3	2	3	3	2	2	2	3	3	2	2	3	2	3	2	3	3	2	3
994	4	5	3	4	4	3	5	4	4	5	5	4	4	6	4	5	4	3	4	4	4	4	4	4	4	3	3	2	3	4	4	2	2	3	3	2	3	3	3
995	4	4	4	4	2	5	5	4	4	3	4	4	4	4	4	6	7	7	4	2	2	3	2	2	2	2	2	3	2	3	2	2	2	2	2	3	2	3	2
996	4	5	4	4	4	5	4	4	4	4	4	5	4	7	7	5	8	7	7	2	4	3	3	1	2	2	0	2	2	1	2	1	2	2	2	1	2	2	0
997	2	3	4	3	4	3	4	2	4	4	3	4	4	6	5	6	5	7	5	2	2	2	2	2	2	2	2	2	2	3	2	1	1	3	3	2	2	3	1
998	4	4	4	2	3	5	5	4	4	2	2	4	4	4	4	6	4	4	5	4	3	4	4	3	4	1	1	2	2	1	2	2	1	2	2	2	2	1	2
999	3	3	3	3	3	3	3	3	2	2	3	2	3	4	6	8	5	6	6	3	3	4	3	2	3	0	0	0	0	0	0	0	0	0	0	0	0	0	0
1000	3	3	4	3	3	3	3	4	4	3	4	3	4	4	5	5	5	5	3	5	4	3	5	4	4	3	3	3	3	3	3	3	4	3	4	3	4	3	3
1001	5	3	5	3	4	4	4	3	4	3	5	3	5	7	5	5	5	5	5	3	1	1	3	3	2	1	2	1	1	2	2	1	1	2	1	1	1	1	1
1002	4	5	4	4	3	4	2	4	4	5	4	4	5	6	6	6	7	7	4	3	4	3	2	3	3	2	2	2	2	2	2	3	2	2	2	2	2	2	2
1003	3	3	3	3	2	2	2	3	2	2	2	3	2	6	5	8	5	7	7	3	3	3	2	2	3	2	2	2	2	2	2	1	1	2	2	2	2	1	2
1004	3	4	3	3	3	3	4	3	4	4	3	3	4	6	8	7	8	7	6	3	3	3	3	3	3	1	0	1	1	2	1	1	1	2	1	1	1	1	1
1005	3	3	3	2	2	3	3	2	4	3	5	4	4	5	4	1	4	4	3	3	2	3	3	3	2	3	1	3	2	2	3	3	3	3	3	3	2	2	4
1006	3	2	3	2	3	4	3	3	3	3	3	2	2	7	7	5	4	6	5	3	2	2	2	2	3	3	2	2	3	1	4	2	3	1	2	2	3	2	3
1007	2	1	2	2	3	3	3	3	2	3	2	3	2	5	5	5	6	6	3	3	2	3	3	3	4	2	1	0	1	1	1	0	1	2	1	1	2	0	2
1008	3	2	4	3	2	2	4	3	4	2	4	4	3	9	7	5	8	9	5	3	3	4	3	4	3	3	2	2	2	2	3	3	2	1	3	3	2	2	3
1009	3	3	3	4	2	4	2	2	4	2	4	3	3	8	8	9	7	8	5	3	3	3	2	3	2	3	2	2	3	3	4	3	2	2	3	3	3	2	2
1010	5	3	3	4	3	4	4	5	4	4	4	4	4	2	1	3	5	3	2	4	2	3	3	3	4	2	2	2	3	2	2	2	2	2	2	3	2	2	2
1011	2	2	3	2	2	2	2	2	2	2	4	3	2	2	3	4	2	4	5	3	2	4	3	4	4	3	2	2	2	3	2	2	2	3	2	2	3	3	2
1012	5	5	5	5	4	5	4	5	5	5	5	5	4	3	3	1	4	5	3	4	5	5	4	3	4	3	4	2	2	2	3	2	3	4	3	3	3	3	3
1013	3	3	3	3	3	2	2	2	3	4	2	3	3	2	3	5	4	4	4	3	3	5	3	3	3	2	3	3	2	3	3	1	2	3	3	2	1	2	3
1014	4	4	4	3	3	5	4	4	3	3	5	3	4	4	6	3	5	6	5	4	5	4	5	3	4	2	2	3	2	2	3	2	2	2	2	2	3	2	2
1015	3	2	2	2	3	2	3	3	3	2	3	3	3	4	5	5	4	7	4	3	3	3	2	3	1	2	3	3	3	3	2	3	2	3	2	3	4	2	2
1016	3	4	3	2	3	3	3	4	4	4	3	4	4	9	7	6	7	7	6	4	3	4	5	4	4	3	2	3	2	3	2	2	2	2	0	3	2	1	2
1017	3	1	3	4	3	3	4	3	4	4	4	3	3	8	6	6	8	4	5	2	2	2	2	3	2	2	2	2	1	0	2	1	1	1	2	1	0	1	1
1018	4	3	3	4	3	3	4	3	3	3	4	2	4	5	6	5	2	4	6	2	3	3	3	3	1	3	3	2	3	3	3	2	2	3	3	2	2	1	3
1019	4	3	4	3	3	3	3	4	3	3	4	4	3	5	2	3	2	4	2	2	2	2	2	2	2	1	1	1	1	2	1	1	1	1	1	1	1	1	1
1020	3	3	3	3	2	3	2	3	3	3	3	3	3	7	5	7	5	5	3	3	3	4	2	2	4	2	3	3	2	3	2	4	3	3	3	3	3	3	3
1021	4	4	3	4	4	3	5	4	4	4	3	3	3	2	4	2	2	4	5	4	5	3	5	4	4	3	2	2	2	4	4	4	3	2	3	3	3	2	3
1022	5	5	4	4	5	5	5	5	4	5	5	4	4	4	4	4	2	4	3	4	5	3	3	3	4	3	2	3	2	2	2	3	2	3	3	2	3	3	3
1023	4	4	4	3	4	3	3	4	4	2	3	3	3	6	4	5	4	5	5	4	5	4	4	5	3	2	2	2	2	3	2	2	2	3	1	3	2	2	3
1024	3	3	3	4	3	4	3	4	4	3	3	4	5	5	5	5	5	4	5	3	5	3	3	3	4	2	0	1	2	1	3	1	2	2	2	2	3	1	1
1025	1	1	1	1	1	2	1	1	1	1	2	2	1	1	4	3	3	2	3	3	2	3	2	3	1	1	0	2	1	1	1	2	2	2	2	2	0	2	1
1026	4	4	3	3	3	4	3	4	3	4	4	3	2	1	1	4	4	5	3	4	4	4	4	4	4	3	2	1	2	2	2	1	2	2	2	3	2	3	2
1027	3	5	4	2	2	4	4	4	3	4	2	3	4	9	5	6	5	7	6	2	3	3	3	3	2	1	1	0	1	1	1	1	1	1	0	1	1	1	0
1028	2	4	1	2	3	2	2	2	3	4	2	3	2	5	4	6	4	5	2	2	2	2	2	2	2	2	2	2	2	3	4	3	3	3	4	3	4	3	2
1029	4	4	4	3	4	4	3	4	4	4	4	3	4	7	8	7	6	8	4	3	3	3	4	5	3	2	2	3	3	3	2	3	2	2	3	3	2	3	2
1030	4	3	3	3	3	4	4	2	4	4	4	3	3	7	6	6	7	8	7	3	3	2	2	2	3	2	2	2	3	3	2	2	2	2	3	3	4	2	3
1031	5	5	5	5	5	5	5	5	5	5	5	5	5	3	2	4	3	2	3	5	5	4	4	4	5	3	3	3	3	3	3	3	3	4	3	3	4	3	3
1032	4	3	3	4	3	4	4	5	3	4	4	4	4	6	6	8	7	8	6	2	3	3	2	3	2	1	2	1	2	1	2	2	1	1	1	2	1	2	2
1033	3	3	2	3	2	2	3	3	3	3	3	3	2	3	6	6	4	4	6	2	1	3	3	3	2	1	1	2	2	1	1	1	1	2	1	2	0	1	2
1034	3	2	2	3	4	4	4	2	3	5	2	4	4	5	3	3	3	4	5	4	4	5	4	4	4	3	2	2	2	1	1	2	3	2	3	3	3	2	2
1035	2	3	3	3	2	2	3	3	2	3	3	3	1	6	5	4	4	5	5	5	4	4	4	4	4	2	2	3	3	1	2	3	2	2	2	3	3	2	1
1036	4	4	3	4	4	4	3	4	3	3	3	3	4	4	5	7	8	5	4	4	4	4	3	4	3	2	1	3	2	1	1	1	2	2	2	1	1	1	3
1037	5	5	5	3	4	3	4	3	4	3	3	3	3	6	5	5	5	8	4	2	2	2	1	1	2	1	3	2	2	2	2	1	3	2	2	1	1	1	1
1038	4	4	2	3	4	5	5	3	2	3	4	4	4	8	7	5	5	9	5	3	3	3	3	3	3	1	0	2	1	1	1	1	2	1	1	2	1	1	1
1039	3	4	3	4	4	3	2	3	3	3	4	4	2	5	6	5	5	5	3	4	4	4	4	5	4	2	2	2	2	3	2	2	3	2	1	3	2	2	3
1040	2	3	3	3	3	4	4	4	3	3	3	1	4	3	6	5	4	4	6	3	4	3	2	2	1	2	0	2	2	2	1	1	2	2	1	1	2	2	1
1041	2	4	4	4	4	3	3	3	4	4	4	3	4	3	3	3	1	2	4	3	4	5	4	5	3	2	3	3	3	2	3	3	2	3	3	2	3	2	3
1042	4	3	3	5	4	4	4	4	3	3	4	3	3	3	2	2	1	3	4	4	4	4	4	4	4	3	3	2	2	3	4	3	2	3	3	2	3	3	2
1043	3	3	3	3	3	3	3	3	3	2	3	3	3	5	5	8	6	5	5	3	1	3	3	2	2	2	4	2	3	3	3	2	2	2	3	2	3	1	2
1044	5	5	5	5	5	5	5	5	5	5	5	5	5	3	5	5	6	5	6	3	4	3	3	2	3	1	1	1	1	1	2	1	1	1	1	1	2	0	1
1045	4	5	4	3	4	3	4	3	2	4	4	3	4	5	9	6	7	7	5	5	5	5	4	5	4	3	2	3	3	3	2	3	3	2	4	2	3	2	2
1046	4	4	4	4	3	4	4	3	4	4	4	5	4	5	4	3	5	3	5	4	4	4	3	3	3	3	2	2	2	3	2	2	3	2	3	2	2	3	3
1047	4	4	4	3	3	4	3	3	4	4	3	3	3	6	5	4	5	6	6	2	2	2	2	2	2	2	1	2	2	1	1	3	2	1	1	2	3	2	3
1048	4	4	2	3	3	3	2	2	4	4	4	3	2	6	7	5	6	6	7	2	2	3	3	2	2	2	4	3	2	2	2	2	2	2	2	2	2	3	3
1049	2	3	3	3	2	2	2	4	3	2	4	3	2	5	8	7	7	8	8	2	2	2	2	2	2	1	0	0	0	0	0	0	1	1	1	0	0	0	0
1050	5	5	5	5	5	5	5	5	5	5	5	5	5	3	1	2	2	4	1	5	5	5	5	5	5	4	4	4	4	4	4	4	4	4	4	4	4	4	4
1051	2	3	3	3	4	2	2	2	1	3	4	2	2	4	6	5	3	5	5	3	5	3	3	3	4	2	3	2	2	3	2	3	3	3	2	3	3	3	1
1052	4	4	3	4	3	5	3	3	4	4	3	3	4	3	3	5	3	5	5	4	5	4	5	4	4	2	2	2	2	2	3	3	3	2	3	3	2	2	2
1053	2	2	3	3	3	3	3	3	2	2	3	3	3	6	8	5	5	8	7	3	2	2	3	3	3	3	2	2	2	4	3	3	3	2	2	3	4	2	2
1054	2	2	2	2	2	2	2	2	2	2	2	2	2	8	8	9	9	7	9	1	2	2	2	2	1	2	2	1	1	2	3	3	2	2	1	2	2	1	1
1055	5	5	5	3	3	4	4	4	4	5	3	4	3	3	6	4	6	3	5	4	5	5	3	5	4	3	2	2	2	3	3	1	2	3	2	2	2	3	2
1056	2	2	2	1	1	3	3	2	2	3	3	2	1	7	5	7	7	7	7	3	3	3	2	2	3	3	2	3	2	2	2	4	2	3	4	3	2	3	3
1057	3	4	3	2	2	3	3	2	4	4	3	2	2	4	3	3	4	5	7	4	4	4	4	4	4	1	1	1	1	1	1	1	1	1	1	1	0	0	1
1058	3	3	4	3	3	3	4	3	3	5	3	4	3	5	2	5	2	4	3	5	4	5	4	4	4	2	3	3	3	1	3	2	3	1	2	3	2	2	2
1059	5	5	5	5	5	5	4	5	5	5	5	5	5	5	5	4	4	4	4	3	2	3	3	3	3	2	2	2	1	0	3	2	3	2	2	2	2	2	2
1060	3	4	3	3	2	3	3	3	2	2	4	3	2	2	4	2	2	1	4	4	3	4	4	3	4	1	2	2	2	2	2	1	1	1	1	1	2	2	2
1061	3	3	2	4	2	3	4	3	3	4	3	3	4	7	7	5	5	3	5	3	3	2	3	4	3	2	2	2	1	2	2	2	2	2	2	2	2	2	1
1062	4	2	3	4	3	4	4	4	4	2	5	4	4	2	4	3	2	2	1	5	5	5	5	5	5	3	3	3	3	2	2	2	3	3	3	3	3	4	2
1063	2	2	2	2	2	2	2	2	1	1	2	2	2	5	6	6	5	6	4	3	4	2	2	3	3	1	2	1	1	2	1	1	0	0	1	1	1	1	0
1064	3	3	3	2	3	3	4	5	4	2	2	3	2	3	4	2	1	2	4	4	3	3	3	3	3	3	3	3	3	1	2	1	2	2	2	2	2	2	2
1065	2	2	2	2	2	2	2	2	2	2	2	2	2	5	4	4	5	6	5	4	3	2	3	5	4	2	1	1	2	2	2	2	1	1	2	2	2	2	1
1066	4	4	4	4	4	3	3	5	3	4	3	4	5	6	4	5	3	5	6	3	3	3	4	3	3	3	1	2	3	2	2	2	1	2	2	2	2	2	2
1067	5	4	4	3	4	5	4	3	3	4	4	5	3	8	8	8	8	7	9	5	4	4	5	4	4	2	2	2	3	1	1	2	3	3	3	3	3	2	3
1068	4	4	4	5	4	5	4	4	4	5	4	4	4	4	5	5	5	7	7	2	4	2	2	3	3	3	2	2	3	2	3	2	3	3	4	2	2	3	3
1069	4	4	4	4	3	4	2	2	3	2	3	2	3	6	5	2	3	3	5	3	4	4	2	3	3	3	3	3	3	3	3	3	3	3	4	3	3	3	3
1070	2	2	2	2	4	4	2	2	4	3	2	4	4	4	7	5	5	3	6	4	4	4	5	4	3	2	3	3	3	3	4	2	3	3	3	3	3	2	3
1071	4	5	5	3	3	3	3	4	4	5	4	4	3	3	4	5	2	4	5	2	2	3	4	4	4	3	3	3	3	3	3	3	3	3	3	3	3	3	3
1072	2	4	2	2	3	3	2	3	2	2	4	4	3	8	7	9	6	6	6	1	2	1	1	1	2	2	3	3	2	2	3	3	2	2	3	2	2	2	2
1073	3	3	4	3	3	2	3	3	3	4	3	3	3	6	8	7	6	5	5	3	4	3	3	4	3	3	2	3	3	2	2	3	2	2	2	3	2	3	2
1074	2	3	3	3	3	3	1	3	3	3	3	3	3	8	6	6	8	8	6	5	5	5	3	4	4	3	2	2	3	2	2	2	2	2	2	2	4	3	2
1075	3	3	3	2	2	3	3	2	5	2	3	3	5	8	5	5	5	7	8	2	3	4	3	3	4	3	2	2	3	2	2	3	2	2	3	3	2	0	2
1076	4	4	5	4	4	5	5	4	4	4	4	5	4	4	1	4	2	3	5	4	4	3	4	2	4	2	3	3	3	3	1	2	3	3	2	2	2	3	2
1077	4	4	3	4	3	4	4	4	3	2	4	1	4	4	3	4	5	2	3	3	3	3	5	5	3	2	2	2	2	1	2	2	1	2	2	2	1	1	1
1078	3	2	2	5	2	4	3	4	3	3	4	4	3	4	7	7	5	6	6	5	4	4	4	4	4	3	2	2	2	2	3	3	2	3	3	2	1	1	2
1079	2	2	3	2	4	3	4	4	2	4	2	2	3	2	3	2	4	2	2	4	3	4	4	4	3	3	2	2	3	2	2	3	3	2	3	3	3	2	3
1080	4	3	3	3	4	4	4	4	3	4	3	2	4	6	5	7	5	7	6	3	3	4	3	3	3	1	1	0	2	0	2	1	1	0	1	2	1	2	1
1081	2	1	1	2	3	3	2	3	3	3	2	3	2	3	2	3	4	5	3	3	3	3	3	3	3	3	3	2	3	4	4	2	2	3	3	2	3	3	3
1082	1	1	1	1	1	1	1	1	1	1	1	1	1	5	5	6	6	8	5	4	4	3	3	3	4	2	3	3	2	2	4	3	3	2	2	3	3	2	3
1083	4	3	3	3	4	3	3	3	3	3	3	3	3	3	3	5	2	1	2	3	2	2	3	2	3	2	2	2	3	2	2	2	3	3	2	2	3	3	3
1084	3	3	3	2	3	2	3	3	3	3	2	3	3	3	4	4	3	4	6	4	4	5	5	4	4	2	3	3	3	3	2	1	2	3	3	3	2	1	2
1085	2	3	3	3	4	3	3	2	4	3	3	4	1	4	2	5	5	5	5	3	3	2	2	4	3	2	2	2	1	0	3	2	3	2	2	2	2	2	2
1086	2	3	2	2	1	2	3	2	2	3	2	3	2	6	5	5	6	5	2	3	3	3	3	4	4	2	1	3	3	3	2	1	2	1	2	3	3	3	3
1087	4	4	5	2	4	3	4	3	3	3	5	3	3	4	3	2	3	6	4	5	5	5	5	5	5	2	3	3	3	2	2	2	3	3	3	2	3	3	3
1088	2	2	2	2	2	2	2	2	1	2	2	2	1	6	7	5	5	5	5	2	3	3	2	3	2	2	2	2	3	2	2	2	3	2	3	3	3	3	3
1089	4	4	4	4	4	4	3	4	4	4	4	4	5	6	7	8	8	5	7	4	4	4	4	5	5	2	3	3	3	3	1	2	2	3	1	2	3	2	3
1090	4	4	4	2	4	4	4	3	3	4	5	3	2	6	6	6	7	4	6	4	4	4	5	4	4	2	2	2	3	2	2	3	3	2	2	2	2	2	2
1091	4	4	4	3	3	3	3	3	4	4	4	3	4	5	3	3	6	5	4	3	3	3	3	3	3	3	4	2	3	3	2	3	3	3	4	2	3	2	3
1092	3	4	4	4	2	2	3	4	4	3	3	4	2	7	7	9	7	7	7	3	4	3	3	3	3	1	0	1	2	1	1	0	1	2	2	2	2	1	1
1093	4	4	4	5	4	4	3	5	5	4	4	3	4	5	3	5	3	3	5	3	3	4	3	3	3	2	3	1	2	3	2	2	3	1	1	2	3	3	2
1094	4	4	5	5	2	4	4	3	5	4	3	4	3	3	2	3	2	1	4	4	4	4	4	4	4	3	2	3	2	3	3	2	3	4	3	2	3	3	2
1095	3	4	2	2	3	3	2	3	4	3	2	2	2	5	5	4	6	4	5	3	2	4	3	4	4	1	2	1	1	1	1	3	1	1	1	1	1	2	1
1096	3	3	2	3	2	3	3	3	3	3	3	3	4	7	3	6	4	4	6	4	4	4	4	5	3	1	0	1	1	2	1	1	1	2	1	1	1	1	1
1097	3	2	3	3	3	3	3	3	3	3	3	3	3	2	4	1	3	3	1	3	3	3	5	3	3	2	2	3	3	3	2	2	2	2	3	2	2	3	2
1098	4	4	3	3	4	4	4	4	3	4	2	3	2	6	2	4	3	5	4	2	2	2	2	2	2	1	2	1	1	0	1	1	1	2	1	1	1	1	1
1099	4	3	3	3	3	4	4	2	4	4	4	3	3	4	5	2	5	1	4	4	4	4	4	4	4	2	2	3	2	3	3	4	3	2	4	2	3	3	2
1100	4	2	5	5	4	4	4	5	2	3	4	2	2	2	3	2	3	3	5	2	4	3	3	3	3	2	2	1	2	2	2	2	2	1	2	2	2	2	2
1101	3	4	3	3	4	3	2	2	3	2	4	4	3	5	5	5	3	4	4	4	3	4	5	4	3	3	3	3	3	3	3	3	3	3	3	3	3	3	3
1102	3	2	3	2	1	3	4	4	3	3	2	4	3	3	3	2	3	3	3	4	4	4	3	5	5	2	2	2	2	2	1	3	2	3	3	2	3	1	3
1103	4	4	4	4	5	4	4	4	4	4	4	4	4	8	6	7	6	8	5	3	3	4	4	4	4	1	1	2	2	2	2	2	2	1	1	2	2	2	2
1104	4	4	4	3	3	4	4	4	3	3	4	4	3	8	6	4	4	4	6	3	3	4	4	3	2	2	3	2	3	2	3	2	2	2	2	2	3	2	2
1105	3	5	3	4	4	4	3	3	3	3	4	4	3	4	3	4	3	2	3	3	5	3	3	3	4	3	2	2	2	2	2	3	2	2	3	2	4	3	2
1106	4	4	5	4	4	4	4	4	4	4	5	5	4	7	6	3	5	6	5	4	4	4	4	4	4	1	1	1	1	1	1	1	0	0	1	1	1	1	1
1107	5	4	5	5	4	3	5	4	4	4	4	3	3	4	5	2	2	4	1	4	3	4	3	2	3	4	3	3	3	3	3	3	4	3	4	3	2	3	3
1108	5	5	5	4	5	5	4	4	4	4	4	4	5	3	6	3	5	4	6	3	2	3	2	2	3	2	2	2	2	3	2	2	2	2	2	3	4	3	4
1109	3	3	4	3	3	3	3	3	3	3	4	3	3	5	3	6	4	4	5	4	3	3	4	4	4	2	3	2	3	2	3	2	2	3	3	2	3	3	3
1110	4	3	5	5	3	4	4	5	3	3	5	4	5	6	6	7	3	6	4	4	4	4	4	3	4	1	1	2	0	0	1	1	1	2	0	1	1	1	2
1111	4	2	2	4	4	4	3	4	2	4	3	4	3	7	7	9	5	7	7	3	2	3	3	3	3	2	2	3	2	2	2	2	3	2	1	1	1	1	2
1112	4	3	3	4	5	4	4	3	4	4	4	4	4	6	6	5	5	7	8	1	2	3	2	3	2	2	3	2	2	3	3	2	2	2	2	2	1	2	3
1113	2	1	2	2	2	2	2	2	2	2	2	1	2	7	5	7	8	6	7	2	2	2	2	2	2	3	2	2	2	3	2	3	2	1	2	3	1	2	1
1114	3	3	3	3	3	3	3	3	3	3	3	3	3	1	2	2	1	5	3	4	3	4	4	4	4	3	3	3	3	3	1	3	2	3	3	3	2	3	2
1115	3	3	3	3	2	3	3	3	1	3	2	3	3	3	6	4	6	2	5	4	4	5	3	4	4	2	2	2	2	1	2	2	2	2	2	1	2	2	2
1116	2	1	2	2	3	3	3	3	2	3	2	3	2	6	5	3	5	5	3	5	5	5	4	4	5	2	2	2	3	4	2	4	3	2	3	3	3	2	3
1117	5	3	5	3	4	3	4	3	4	3	3	4	3	3	4	4	3	6	4	3	3	2	4	3	4	1	1	1	2	1	0	1	1	2	2	1	1	1	1
1118	3	3	3	4	2	3	3	3	2	3	3	3	3	9	6	7	6	9	7	2	2	2	2	2	2	1	2	1	1	0	2	2	1	1	1	1	1	1	1
1119	2	3	4	3	4	4	4	3	4	5	4	4	2	7	3	4	7	5	5	2	2	2	2	2	2	1	2	2	2	2	2	2	2	2	2	2	2	2	1
1120	2	3	2	2	2	1	2	2	3	2	3	2	3	6	4	7	5	4	7	3	2	2	3	3	3	2	2	2	2	4	3	3	4	3	3	3	2	3	1
1121	3	4	3	4	3	3	2	2	4	3	2	3	3	5	8	6	7	7	5	4	3	3	3	3	3	3	2	2	2	3	2	2	3	2	2	2	2	2	2
1122	3	2	3	3	2	3	2	3	3	3	3	3	3	4	7	5	6	5	5	4	3	3	4	4	5	1	1	2	1	2	3	3	2	2	2	2	3	1	3
1123	4	5	4	3	5	4	4	3	4	3	4	4	3	7	6	6	5	6	7	3	3	4	3	3	3	3	3	4	3	3	3	3	3	4	3	3	4	3	3
1124	4	3	4	4	4	4	3	3	4	2	3	3	4	1	4	4	1	1	3	2	4	3	4	1	2	2	3	2	3	3	3	2	3	2	3	3	2	2	3
1125	3	3	2	4	2	3	2	3	2	3	4	3	2	6	3	2	3	5	2	4	4	5	4	4	5	3	3	3	3	3	3	3	3	4	4	3	4	4	3
1126	2	3	3	3	4	3	4	5	4	2	2	2	3	7	6	8	7	5	5	3	1	4	2	4	2	1	0	1	1	1	0	0	1	2	1	1	0	1	1
1127	4	4	4	4	4	4	4	4	4	4	4	5	4	2	3	3	2	2	6	4	4	3	5	5	5	4	4	4	4	4	4	4	4	4	4	4	4	4	4
1128	2	4	3	3	3	3	3	2	3	2	3	4	4	4	5	3	6	6	5	2	4	4	3	4	2	3	2	3	2	2	1	3	1	1	2	1	2	2	3
1129	4	4	4	3	4	4	4	4	4	4	4	3	5	7	3	4	6	5	7	2	2	2	2	2	2	1	2	2	2	2	2	2	2	1	2	2	2	2	2
1130	3	3	3	3	3	3	3	3	3	3	3	2	3	3	3	4	4	3	2	3	3	3	3	3	3	2	2	2	2	2	2	2	2	2	2	2	1	2	1
1131	4	4	4	4	3	4	5	4	2	5	4	4	3	3	4	1	4	3	4	4	4	4	4	4	4	2	3	1	2	2	1	2	2	1	1	2	4	1	2
1132	4	4	4	2	3	4	2	3	5	4	5	3	4	2	2	2	1	5	1	4	3	4	3	4	3	3	2	1	3	3	2	2	2	3	3	3	3	3	1
1133	3	3	2	2	2	3	3	4	2	2	4	3	2	4	5	6	5	6	4	4	4	4	4	4	4	2	2	3	2	2	1	2	3	2	1	3	2	2	2
1134	4	4	4	5	5	4	4	3	5	3	4	4	4	2	4	1	4	3	2	4	4	4	4	4	4	3	2	4	2	3	2	3	2	3	4	2	2	3	2
1135	5	4	4	5	4	4	4	5	4	4	4	4	4	7	8	5	7	5	7	5	4	5	5	4	5	2	1	2	2	1	1	2	2	1	2	2	2	2	2
1136	1	1	1	1	1	2	1	1	1	1	2	2	1	7	8	8	8	8	8	1	1	1	1	1	1	1	1	0	1	1	1	1	1	1	1	1	1	0	1
1137	3	2	2	4	3	3	2	2	2	3	4	5	2	7	4	7	5	6	4	3	2	3	2	2	3	0	1	1	1	0	0	1	0	1	0	1	1	0	0
1138	4	4	5	4	4	4	5	3	4	2	4	3	4	4	6	3	3	4	7	4	5	5	5	4	3	2	3	3	3	2	3	1	2	3	3	2	1	2	2
1139	4	4	3	3	4	4	4	3	2	3	4	4	3	1	5	2	2	1	1	3	3	3	3	3	3	2	2	2	2	1	2	2	2	2	1	2	2	2	2
1140	2	2	3	2	1	3	3	2	2	4	3	4	2	5	7	6	5	6	5	3	5	3	3	3	4	3	2	2	3	3	2	3	2	2	3	3	3	2	2
1141	3	4	3	4	4	4	4	4	4	5	3	4	4	9	8	5	6	5	8	3	3	2	2	2	3	3	2	2	3	3	2	3	2	3	1	3	3	3	2
1142	3	4	3	3	2	4	3	5	3	3	2	3	2	1	1	2	2	3	3	5	5	5	5	4	5	2	3	3	3	3	3	2	2	2	2	3	2	3	2
1143	3	2	2	2	3	2	3	3	3	2	3	3	3	7	8	6	6	4	4	4	4	5	4	4	4	3	3	4	3	2	3	3	4	3	4	3	4	3	3
1144	4	4	5	5	4	4	4	4	4	4	4	3	4	1	3	3	3	3	2	5	5	4	5	4	5	3	4	3	4	4	3	3	3	3	3	3	3	3	3
1145	4	4	4	4	4	4	5	5	4	4	4	4	4	8	6	5	6	7	7	2	1	2	2	2	2	1	1	0	1	0	0	2	1	0	1	1	1	1	1
1146	4	4	4	4	4	4	4	4	4	5	4	4	4	2	1	2	4	2	4	5	5	5	5	5	5	3	3	3	3	4	3	3	3	4	4	3	3	3	4
1147	4	4	4	5	4	4	5	4	4	4	4	4	4	8	3	6	5	6	5	2	2	1	2	2	2	2	2	1	2	2	2	3	2	1	2	1	2	0	3
1148	2	2	2	2	2	2	2	3	2	2	2	1	2	5	6	2	5	5	4	5	4	5	4	5	5	2	2	2	1	1	1	2	2	2	2	2	2	2	1
1149	3	3	3	3	3	3	3	3	4	3	4	3	4	6	7	8	5	7	5	4	3	4	3	2	3	2	1	0	1	2	2	0	1	1	1	1	2	2	1
1150	3	5	3	3	3	5	3	3	4	3	4	3	3	4	4	3	4	4	2	3	3	1	2	3	3	2	2	3	3	2	2	3	3	3	2	3	3	2	2
1151	4	4	3	5	3	4	4	3	3	4	3	4	3	3	3	1	1	5	1	5	5	5	5	5	5	2	2	3	3	2	3	4	3	3	4	2	2	3	3
1152	4	4	5	4	3	4	4	4	4	3	4	3	4	2	3	2	3	3	3	4	3	3	4	4	3	3	2	2	2	3	3	3	2	3	3	2	2	2	2
1153	3	5	3	4	3	4	4	3	5	3	4	3	3	5	4	5	4	6	3	5	4	5	4	5	5	2	2	2	1	1	1	2	2	2	2	2	2	2	1
1154	4	3	3	3	1	3	3	4	4	4	3	3	3	8	8	7	6	8	6	3	3	3	3	5	3	2	3	1	2	3	3	2	3	3	3	2	2	1	4
1155	2	2	3	3	3	2	3	2	3	3	3	3	3	2	2	2	4	3	3	3	2	2	3	2	3	2	3	2	3	3	3	2	2	2	3	3	2	2	2
1156	3	2	2	3	2	4	2	3	3	3	4	2	2	4	3	5	5	6	5	4	3	3	3	3	3	2	2	2	2	3	3	2	2	2	3	3	1	1	2
1157	3	3	3	2	2	2	3	2	3	3	4	3	2	7	9	6	6	5	8	3	4	3	3	3	4	2	3	3	3	3	1	2	2	3	1	2	3	2	3
1158	4	5	2	4	3	5	4	3	3	5	3	2	3	8	8	7	7	6	6	3	3	3	3	2	3	1	1	1	1	1	1	1	0	1	1	1	1	1	0
1159	4	3	4	3	2	4	3	3	3	4	2	2	3	6	2	4	3	3	3	3	2	3	3	2	3	2	2	4	3	2	3	2	3	3	3	2	3	2	3
1160	3	3	3	4	1	4	4	3	3	3	2	2	2	5	7	5	3	5	3	3	3	3	2	2	2	2	1	1	2	2	1	2	2	1	2	1	1	3	1
1161	3	3	4	3	5	3	3	4	3	4	4	3	4	1	1	4	2	3	2	4	4	4	3	3	5	2	3	3	3	3	2	3	2	3	2	3	4	2	2
1162	4	4	3	3	4	4	3	3	3	4	4	4	3	3	5	3	3	5	1	4	5	2	5	4	2	2	1	2	1	2	2	1	2	2	1	2	2	0	2
1163	3	3	2	3	2	3	3	2	4	3	2	3	2	8	7	8	5	5	6	1	2	2	2	1	2	2	2	1	1	3	2	1	2	2	2	2	1	2	1
1164	4	5	4	5	4	4	4	3	3	3	3	3	4	5	2	1	1	1	3	4	4	4	5	4	4	2	3	4	3	3	4	2	2	2	4	3	3	3	2
1165	4	4	4	3	5	4	4	3	4	3	4	4	4	2	3	4	4	2	2	3	1	3	2	3	2	2	2	3	2	3	2	3	3	1	1	2	2	3	3
1166	3	3	3	3	3	3	4	4	3	3	3	5	3	6	2	2	3	5	3	4	4	4	4	4	4	2	3	2	3	4	3	2	3	3	3	2	3	3	2
1167	4	3	4	4	3	4	3	4	3	4	3	4	3	4	4	3	2	2	2	3	3	4	3	3	3	2	3	4	3	3	2	2	4	4	2	3	3	4	3
1168	4	4	4	4	4	4	4	4	4	5	4	4	4	4	5	4	3	3	3	3	2	1	3	3	2	2	2	3	2	4	2	3	2	3	2	2	2	3	2
1169	5	4	4	4	3	5	4	4	4	5	5	4	4	6	4	3	5	4	5	5	4	5	5	5	4	1	1	2	2	2	2	2	2	1	1	2	2	2	2
1170	4	4	3	4	4	4	4	5	5	4	4	4	3	5	5	8	6	6	7	3	3	4	3	4	3	3	2	2	3	3	2	3	2	2	2	2	2	3	3
1171	3	4	3	2	3	3	3	4	4	4	3	4	4	3	5	4	2	3	3	2	2	2	2	2	2	1	1	1	0	1	0	1	1	1	1	1	1	1	1
1172	4	5	4	5	4	4	4	4	4	4	4	4	4	5	6	4	3	3	6	4	4	5	5	4	4	3	3	3	3	3	4	4	3	3	3	4	3	4	3
1173	3	3	3	3	3	3	3	3	2	3	3	4	4	3	6	3	2	5	5	5	5	4	5	5	5	3	3	2	2	2	2	3	2	2	3	2	3	3	4
1174	4	3	3	4	4	5	3	3	3	4	4	4	4	8	6	6	8	5	5	3	3	3	4	3	3	2	2	3	2	2	3	2	2	2	2	2	3	2	2
1175	4	4	4	4	4	4	4	4	4	4	4	4	4	5	5	5	5	6	3	4	4	4	5	4	4	3	2	4	3	4	4	2	3	3	3	3	3	4	4
1176	5	4	3	5	3	4	5	5	5	4	4	3	3	5	9	5	7	8	7	3	3	2	2	2	2	2	2	2	3	3	3	2	2	3	3	2	2	2	2
1177	1	2	1	2	2	2	2	2	1	2	2	2	2	8	7	5	9	7	7	3	4	3	3	4	3	3	2	3	3	3	2	2	2	2	2	2	3	2	3
1178	4	4	5	5	4	4	4	4	3	4	4	4	4	6	6	8	6	7	7	3	3	3	5	5	3	3	2	4	3	3	2	3	2	3	3	2	3	2	3
1179	4	4	2	4	3	4	2	4	4	3	3	2	5	3	4	3	4	6	6	3	3	3	3	3	2	4	2	2	4	2	3	3	3	3	3	3	3	4	3
1180	3	3	4	3	4	4	4	3	4	2	4	3	4	4	4	2	4	3	4	3	2	3	3	1	3	2	1	0	1	1	1	1	1	2	2	2	3	2	2
1181	3	2	3	3	3	1	2	3	3	3	3	2	2	7	7	6	7	8	5	2	2	2	2	2	2	2	2	3	3	2	2	1	2	2	1	2	2	3	2
1182	4	5	5	3	5	4	3	4	3	4	4	3	3	1	4	4	4	5	5	3	2	3	3	3	5	3	4	4	3	3	3	3	2	4	3	3	3	3	2
1183	3	3	3	4	3	3	2	4	3	3	2	3	4	4	4	5	4	4	4	4	5	3	4	4	4	3	3	4	3	3	3	2	2	2	4	2	3	3	3
1184	4	4	5	4	4	4	4	4	5	4	4	4	4	5	5	7	8	6	6	3	2	3	3	4	4	3	3	3	3	3	3	3	4	3	4	3	3	4	3
1185	3	3	4	4	3	3	4	4	3	4	3	5	3	8	7	8	8	8	8	4	3	3	4	3	4	3	3	3	3	2	2	3	3	2	2	3	2	1	3
1186	4	5	5	4	5	4	4	5	4	4	4	5	4	1	1	3	3	5	1	5	5	5	5	5	5	3	3	4	4	3	4	3	3	2	3	3	4	3	4
1187	2	3	3	3	2	2	3	3	2	3	3	3	1	5	5	6	8	5	8	4	3	4	2	4	3	3	2	2	2	2	3	2	3	3	3	2	2	3	2
1188	5	5	3	2	3	4	4	4	3	5	4	3	3	7	6	6	6	8	7	2	2	2	2	2	2	3	2	1	2	2	2	1	2	2	2	3	2	3	2
1189	4	4	4	5	4	4	4	4	3	3	3	5	3	7	5	5	4	3	4	3	2	3	3	2	2	2	1	1	2	2	2	2	2	2	1	1	1	2	1
1190	3	3	3	4	1	2	4	3	3	4	3	2	3	6	6	7	4	3	6	4	4	4	4	4	4	2	2	2	1	2	2	2	2	2	1	2	2	2	2
1191	4	5	4	3	3	5	3	4	4	4	2	3	5	4	5	2	2	2	3	4	4	4	4	4	4	2	3	1	2	1	1	2	1	1	2	2	3	2	2
1192	2	2	1	2	2	2	2	2	2	2	2	2	2	6	4	3	6	3	5	5	4	5	4	5	5	2	1	3	2	1	1	3	1	2	1	1	2	2	2
1193	2	1	3	2	3	2	3	2	2	3	2	3	2	5	4	7	4	6	4	4	4	3	2	3	2	3	3	3	3	3	3	3	3	2	3	3	3	3	2
1194	3	3	5	3	3	4	4	4	4	4	3	3	3	6	6	6	5	6	6	3	3	3	4	4	3	3	3	2	2	2	3	2	2	2	2	2	2	3	2
1195	4	5	3	4	4	3	5	4	4	5	5	4	4	5	5	5	5	6	5	3	4	5	4	5	3	1	1	1	1	2	0	1	1	2	1	1	1	1	2
1196	4	5	2	4	2	4	2	3	2	2	5	2	4	2	3	2	5	4	4	4	4	4	5	5	3	3	3	2	2	2	3	2	2	3	4	3	4	3	3
1197	4	4	4	3	4	4	4	4	4	3	4	2	2	2	2	2	3	5	3	2	2	3	2	2	3	3	2	2	3	2	2	2	3	3	2	2	2	2	2
1198	1	1	1	2	1	2	2	1	1	1	1	1	1	3	2	3	2	3	5	2	4	3	3	3	3	3	3	3	3	3	4	3	3	3	3	3	3	3	3
1199	2	4	2	2	2	1	2	4	2	1	4	2	4	3	6	4	5	5	4	2	2	2	2	2	1	3	3	2	3	2	3	4	2	3	3	3	3	2	3
1200	3	3	3	3	3	4	3	4	4	3	3	3	4	5	4	5	5	7	6	2	2	2	2	2	2	3	3	3	3	3	4	2	3	3	2	3	4	3	2
1201	3	5	3	5	3	4	3	4	4	3	3	4	4	4	2	3	4	5	5	4	4	3	4	4	4	3	2	3	3	3	2	2	3	2	3	3	2	2	3
1202	3	3	3	3	3	3	2	4	2	3	4	2	2	7	6	6	6	5	6	3	2	3	3	2	4	1	1	1	0	1	1	1	1	1	1	1	1	0	1
1203	3	3	4	3	3	3	3	4	4	3	3	5	4	4	4	2	4	5	2	4	5	4	4	4	5	2	2	1	2	3	3	2	3	3	2	3	3	2	1
1204	2	3	2	2	3	3	3	3	2	3	2	2	2	7	3	7	5	7	5	2	3	2	2	2	3	2	3	2	2	2	3	3	2	3	2	2	2	3	3
1205	3	3	3	2	4	3	4	3	3	3	4	3	4	1	2	3	5	3	4	5	5	5	5	5	5	3	3	3	3	3	3	2	3	2	3	3	3	3	3
1206	3	2	3	3	2	3	2	3	4	3	2	2	3	7	5	6	8	5	7	3	3	3	3	1	3	1	1	1	1	0	0	1	1	1	0	1	1	1	1
1207	2	3	3	2	3	2	3	3	3	2	2	3	2	7	7	9	9	7	8	3	4	4	3	4	3	1	2	1	2	1	2	2	1	1	1	2	1	2	2
1208	5	5	5	5	5	5	5	5	5	5	5	5	5	5	4	6	3	3	3	3	3	3	2	2	5	1	0	1	2	1	0	1	2	1	1	2	2	0	1
1209	4	3	4	4	3	5	3	4	4	3	4	4	4	7	5	6	6	9	8	2	4	3	4	3	4	2	3	3	2	2	2	2	1	2	3	3	2	3	3
1210	4	3	4	5	3	4	3	4	5	3	3	3	4	3	3	2	3	1	5	5	4	5	3	4	4	3	3	3	3	3	3	3	3	4	4	3	4	3	3
1211	3	3	5	4	3	3	4	5	4	4	3	3	3	4	6	5	4	7	3	2	2	3	3	2	3	2	4	3	2	2	3	2	2	3	2	2	4	3	3
1212	5	4	4	4	4	4	4	4	5	5	5	4	4	5	7	6	5	7	6	4	3	4	3	2	3	2	2	1	3	3	3	1	2	2	2	2	3	2	2
1213	3	3	5	4	4	3	5	4	5	3	4	4	4	3	4	4	3	1	1	4	5	5	4	4	5	3	3	3	3	3	4	3	3	3	3	3	4	3	3
1214	2	3	3	3	3	2	3	3	3	2	1	4	3	8	7	5	5	9	8	1	2	1	1	1	1	2	2	2	1	2	1	1	2	2	1	2	0	0	2
1215	4	3	3	4	4	3	3	3	3	3	4	4	3	6	4	8	5	5	5	3	3	2	3	3	2	2	2	2	3	4	2	4	3	2	3	3	3	2	3
1216	2	2	2	2	2	2	2	2	2	2	2	2	2	7	8	7	8	8	7	1	2	2	2	2	1	1	1	1	1	1	1	1	1	1	1	1	1	1	1
1217	3	2	3	2	3	4	3	2	3	3	3	3	3	1	5	2	2	3	2	5	5	5	5	4	5	3	3	3	3	2	3	3	2	2	3	2	3	3	3
1218	3	3	2	3	4	1	2	3	2	4	4	3	2	6	5	5	7	6	7	3	3	3	4	3	3	3	4	3	3	3	3	3	3	3	4	3	3	3	3
1219	3	3	3	3	2	3	3	3	2	2	3	3	3	6	5	7	4	3	5	4	4	4	3	4	5	3	4	4	4	4	4	3	3	4	4	4	4	4	4
1220	2	4	3	3	3	3	3	2	3	2	3	4	4	5	5	7	7	7	7	3	3	4	3	3	3	2	2	1	3	2	2	2	2	3	3	3	2	2	2
1221	2	2	2	2	1	1	1	1	2	2	2	2	1	4	6	6	4	5	2	2	3	3	2	3	2	2	4	3	3	2	2	2	2	2	3	3	3	2	2
1222	3	4	4	2	3	3	4	3	4	3	3	2	4	8	6	7	7	7	6	2	3	2	2	3	3	2	2	2	1	2	2	2	2	1	1	2	0	0	2
1223	3	2	3	3	2	3	2	3	3	3	2	2	3	4	5	4	6	4	2	3	3	3	3	3	3	2	2	2	2	2	2	2	2	2	2	2	2	1	2
1224	4	5	5	5	4	4	5	4	5	5	4	4	4	6	8	6	6	6	9	2	2	3	2	2	3	3	2	3	2	3	2	3	2	2	3	2	1	2	3
1225	2	2	1	2	2	2	2	1	2	2	2	2	2	4	6	8	7	7	7	3	3	3	3	3	3	3	3	3	3	1	2	1	2	2	2	2	2	2	2
1226	1	2	2	3	1	2	1	3	2	3	2	2	3	8	6	7	5	9	5	3	3	3	3	3	3	2	2	2	2	2	1	2	3	2	2	3	3	2	2
1227	4	4	4	3	4	3	3	3	3	3	3	3	4	6	5	6	9	8	7	3	3	3	3	5	3	2	2	4	2	2	2	1	3	3	2	2	2	3	3
1228	4	5	5	4	3	4	4	4	3	2	3	2	3	6	5	7	6	5	5	3	2	3	1	2	4	2	2	1	2	2	2	1	2	1	1	2	2	0	2
1229	2	2	2	2	2	1	2	2	1	2	2	2	2	1	4	2	2	3	1	3	3	3	3	3	3	1	2	2	2	2	2	2	2	2	2	2	2	2	1
1230	3	3	3	4	3	2	4	4	4	2	3	3	2	7	8	7	7	6	6	3	4	4	3	3	3	2	2	2	1	1	1	1	1	2	0	2	0	2	2
1231	3	4	3	4	3	3	3	3	3	4	3	3	3	6	7	5	6	8	6	3	3	4	2	3	4	2	2	1	1	0	1	1	1	2	1	2	1	0	2
1232	4	4	4	3	3	3	3	4	4	4	3	3	3	7	7	6	7	5	7	2	2	2	2	2	2	2	1	1	2	1	1	1	1	1	1	1	1	1	1
1233	1	1	1	1	1	1	2	1	1	1	2	1	2	6	3	5	6	6	3	3	3	3	5	4	3	3	3	2	3	2	2	3	3	3	3	2	3	2	3
1234	4	3	3	3	4	3	3	3	3	3	3	3	3	6	5	4	8	5	5	2	2	2	2	1	2	3	3	2	3	3	2	3	2	3	4	3	3	3	2
1235	4	4	3	3	4	4	4	4	3	3	4	4	4	7	6	5	5	8	6	3	4	4	3	3	3	3	2	2	2	3	4	2	2	2	2	3	2	3	2
1236	3	3	3	3	3	3	4	3	3	4	3	4	3	7	5	7	4	3	4	3	3	4	3	3	3	2	3	3	3	1	2	2	2	1	2	2	3	2	3
1237	4	5	2	2	3	3	4	3	3	2	5	3	3	3	5	5	3	3	6	4	3	4	4	4	3	3	2	2	2	3	2	3	2	2	3	3	2	3	2
1238	3	3	3	3	3	4	3	3	4	4	4	3	3	4	2	2	5	1	4	3	4	3	4	3	5	3	3	2	2	2	0	3	3	3	3	3	3	2	3
1239	2	4	1	2	3	2	2	2	3	4	2	3	2	4	3	6	2	5	4	3	4	5	4	3	3	2	3	3	3	1	1	3	2	2	3	3	3	3	3
1240	4	4	3	3	3	4	4	4	4	4	3	3	4	5	5	4	3	5	3	4	4	3	3	4	4	3	2	2	2	3	3	4	2	2	2	2	3	1	3
1241	2	2	1	1	1	2	2	2	1	1	2	2	2	2	5	2	2	5	3	3	3	3	3	3	3	1	0	1	1	2	1	1	1	1	0	1	1	1	1
1242	4	4	2	3	3	4	2	4	3	2	3	5	2	8	6	6	7	8	8	1	2	1	2	2	2	2	3	3	1	2	2	1	2	1	1	2	1	2	2
1243	2	2	3	2	1	3	3	2	2	4	3	4	2	4	3	2	2	3	4	3	4	3	3	3	3	2	3	2	2	2	2	2	2	2	2	2	3	2	2
1244	3	2	3	3	3	2	2	3	2	2	2	3	2	4	5	5	5	6	3	3	3	4	3	3	3	3	3	3	3	4	3	3	3	4	3	3	3	3	3
1245	3	4	5	5	4	3	3	3	3	3	4	5	4	6	5	2	5	4	6	5	5	5	4	4	4	2	0	2	1	2	1	2	2	2	2	2	1	2	1
1246	3	4	3	2	2	3	3	2	4	4	3	2	2	7	7	6	7	6	8	2	3	3	2	3	2	1	2	1	1	2	2	1	0	2	2	2	1	2	3
1247	4	5	4	3	5	3	3	3	3	3	5	3	3	5	3	3	7	6	5	3	4	4	3	3	4	1	1	1	2	2	2	2	2	2	2	2	1	1	2
1248	2	2	3	3	4	2	3	3	2	3	3	3	2	5	3	5	4	3	4	4	5	4	3	3	5	2	1	2	2	0	0	1	0	1	1	1	1	1	2
1249	3	2	2	3	2	2	2	3	2	4	3	3	4	6	6	4	5	6	6	5	5	5	4	5	5	2	2	3	2	4	3	3	2	4	2	2	4	2	3
1250	4	3	4	4	4	4	4	4	4	4	3	3	4	7	8	6	5	7	9	2	2	2	4	4	3	2	1	1	2	2	2	3	3	2	1	1	3	2	1
1251	4	5	2	4	2	4	3	3	4	2	4	4	4	4	4	2	3	2	4	4	4	4	5	4	4	4	4	4	4	4	4	4	4	4	4	3	4	4	4
1252	4	4	5	5	4	4	5	4	4	4	5	5	4	5	4	6	4	4	3	4	4	4	4	4	4	1	1	1	1	1	1	1	1	1	1	1	1	1	1
1253	2	2	3	4	3	2	3	4	3	4	2	2	5	8	8	7	6	7	5	1	1	1	1	1	1	1	0	0	1	1	1	0	2	2	1	2	2	0	1
1254	2	1	3	1	2	3	2	2	2	3	2	2	2	3	3	2	5	2	3	4	4	4	4	4	4	2	2	2	2	2	2	2	2	2	1	1	2	2	2
1255	2	2	3	3	4	2	3	3	2	2	3	3	3	7	6	9	7	9	6	1	1	1	1	1	1	1	0	0	0	0	1	0	0	0	0	0	0	0	0
1256	4	4	4	5	4	4	4	4	4	4	4	4	4	3	4	3	4	2	1	4	4	4	4	4	5	2	2	2	3	2	2	2	3	2	2	3	2	2	2
1257	4	3	3	4	3	4	4	3	3	4	3	3	3	7	8	9	8	7	8	3	3	3	3	5	3	2	1	1	1	2	1	1	0	2	1	2	3	1	1
1258	4	4	4	3	4	3	4	4	2	4	4	3	4	1	4	3	2	1	2	3	5	5	4	3	3	3	2	1	3	3	2	3	3	3	3	3	3	3	2
1259	3	1	3	4	3	3	4	3	4	4	4	3	3	3	4	6	4	5	6	4	4	3	4	3	3	1	2	2	2	1	1	2	1	2	2	2	2	1	1
1260	4	4	4	3	4	3	3	4	4	4	4	4	4	6	5	6	4	5	4	4	3	3	5	5	4	2	2	2	2	2	2	2	2	1	2	1	2	1	2
1261	4	4	3	3	3	2	3	3	2	3	3	4	4	6	9	8	7	7	8	3	3	4	3	3	3	2	1	3	2	1	2	3	1	2	3	3	2	2	3
1262	4	5	4	4	4	4	3	4	3	4	4	4	3	1	3	1	4	3	3	3	3	4	4	3	3	3	2	2	2	1	3	3	3	1	2	3	1	3	3
1263	2	3	3	3	3	3	3	5	3	2	3	2	2	5	6	5	4	6	3	4	3	3	4	3	4	3	3	2	3	2	2	2	2	2	4	3	3	3	3
1264	5	5	5	5	5	5	5	5	5	5	5	5	5	4	3	7	3	5	4	3	3	3	2	3	2	3	4	2	2	2	3	1	3	3	3	2	2	3	3
1265	3	3	3	2	4	3	4	3	3	3	4	3	4	6	6	4	7	5	5	4	4	4	3	4	3	3	2	3	3	3	2	3	2	2	3	2	3	3	3
1266	3	3	3	4	3	3	4	3	4	3	4	3	3	4	3	5	2	6	6	3	3	2	3	2	3	2	2	2	3	2	3	2	2	3	4	2	4	3	2
1267	4	5	3	3	3	4	4	4	3	4	4	3	4	7	7	7	7	6	8	3	3	3	3	3	4	1	1	2	1	1	1	2	0	1	2	1	1	1	1
1268	3	3	3	3	4	3	4	3	4	3	4	4	3	5	8	8	5	7	8	3	4	2	2	2	1	3	4	4	3	4	3	3	4	3	4	3	3	3	3
1269	3	2	3	3	2	4	4	4	4	4	2	4	3	3	3	2	2	3	4	4	4	4	4	4	5	2	2	2	2	3	2	2	3	3	0	2	3	2	3
1270	2	2	2	2	2	2	2	3	2	2	2	1	2	7	7	6	8	6	7	3	2	3	1	2	4	2	2	1	2	2	2	1	2	1	1	2	2	0	2
1271	5	5	4	5	4	4	4	5	4	5	4	4	4	4	1	3	3	2	3	3	3	4	3	4	4	2	2	2	2	3	3	3	2	3	3	2	2	3	2
1272	2	4	4	4	4	4	3	4	4	4	4	3	2	4	3	5	3	3	1	4	4	4	3	3	4	2	3	3	2	2	2	2	3	3	3	2	2	2	3
1273	2	2	2	2	2	2	2	2	2	2	2	1	2	3	4	3	4	5	5	5	5	5	5	5	5	3	2	2	3	3	2	3	3	2	4	3	3	3	3
1274	4	4	4	4	3	4	3	4	3	3	4	4	4	6	6	5	6	6	4	1	2	2	2	1	3	3	4	3	3	3	3	2	2	2	3	3	3	2	2
1275	4	4	5	4	4	4	4	5	4	4	4	5	4	5	5	6	4	5	6	1	2	1	1	1	1	1	2	1	1	2	0	1	2	2	1	2	1	1	1
1276	2	3	4	3	4	3	4	2	4	4	3	4	4	4	3	3	6	6	5	2	2	2	2	1	1	1	1	1	1	0	1	1	1	1	0	0	1	0	1
1277	5	5	5	5	5	5	5	5	5	5	5	5	5	5	6	3	3	5	6	3	3	4	4	3	4	3	3	1	3	2	3	3	3	1	3	3	2	3	1
1278	3	5	3	3	3	2	4	3	4	4	4	2	3	3	3	3	4	2	3	3	4	2	3	3	3	2	3	2	2	3	1	2	2	2	2	3	1	2	3
1279	5	5	4	3	3	4	5	5	3	4	3	4	3	3	5	2	4	1	1	5	5	4	5	4	4	3	3	3	4	3	3	3	3	3	4	3	3	3	3
1280	4	4	4	4	3	4	3	4	4	3	4	4	4	3	2	5	3	3	3	4	4	4	5	4	4	3	3	4	3	3	2	3	3	3	3	2	4	4	2
1281	5	4	4	4	4	4	5	4	4	4	4	4	4	3	3	2	4	2	5	2	4	4	3	3	2	3	4	2	2	4	3	4	3	3	3	2	3	2	2
1282	3	3	2	2	3	3	3	4	3	3	2	2	2	6	5	6	3	5	2	5	4	5	5	4	4	2	2	3	3	3	2	3	2	2	3	3	2	3	2
1283	4	4	3	3	4	4	4	4	3	3	4	4	4	5	7	7	5	8	6	2	2	1	2	2	2	2	2	1	1	3	1	2	3	2	2	1	1	2	1
1284	4	3	4	4	4	4	4	3	3	3	2	4	4	5	2	3	3	5	4	5	5	4	4	4	5	1	2	2	1	2	2	1	1	2	2	2	2	0	2
1285	3	3	3	3	2	3	2	3	3	3	3	3	3	4	1	4	3	3	3	4	4	4	3	5	4	3	4	2	3	2	3	2	3	3	4	3	3	3	2
1286	5	5	5	5	5	5	4	5	5	5	5	5	5	3	6	5	7	7	5	2	3	2	2	3	3	3	2	3	2	3	3	2	2	3	3	2	3	3	2
1287	4	4	2	3	4	4	3	4	4	3	3	4	4	2	3	4	6	4	5	3	3	4	3	3	3	2	2	2	1	0	2	1	1	1	2	1	0	1	1
1288	5	4	4	5	3	5	3	4	3	3	5	4	4	4	4	3	5	3	4	3	2	4	3	3	4	2	2	2	2	3	2	1	1	3	3	2	2	3	1
1289	5	4	4	4	3	2	3	3	4	3	5	5	3	5	3	3	3	6	3	4	5	4	4	4	4	3	3	3	3	3	3	3	4	3	4	3	3	4	3
1290	4	3	3	3	3	3	4	4	4	3	4	3	4	8	6	8	9	7	8	2	3	4	3	4	2	2	1	0	2	1	0	0	2	1	1	1	2	2	1
1291	4	3	4	3	2	3	4	3	3	2	3	3	2	1	5	1	3	4	4	4	4	4	4	4	4	3	2	3	3	3	4	4	4	4	2	3	3	4	2
1292	4	4	4	3	3	5	4	4	5	3	4	4	3	1	1	2	4	4	2	5	5	5	5	5	5	3	4	4	4	4	4	4	4	3	4	3	4	4	4
1293	2	2	2	2	1	2	2	2	2	2	3	2	2	7	5	7	5	4	5	2	2	2	2	3	2	2	2	2	3	2	2	2	2	2	2	3	2	2	2
1294	3	4	5	5	4	3	3	3	3	3	4	5	4	3	4	4	4	6	3	4	4	4	4	4	4	2	2	3	2	2	2	2	1	1	3	2	1	1	1
1295	2	1	2	2	1	2	3	3	3	3	3	2	3	2	3	2	3	4	3	4	5	4	3	5	4	3	2	2	3	2	3	2	2	2	2	2	2	2	2
1296	3	2	3	3	3	3	3	3	3	2	3	3	3	3	1	2	3	4	3	4	4	4	4	4	4	3	3	3	3	3	2	2	3	3	2	3	2	3	2
1297	4	4	5	4	4	4	4	4	4	4	4	4	5	4	5	7	4	6	3	4	5	4	4	4	5	3	2	2	2	2	3	2	2	3	2	2	2	2	2
1298	2	3	2	2	3	3	3	3	2	3	2	3	3	5	4	4	7	4	7	3	4	4	5	3	4	2	2	2	1	2	2	2	1	1	2	1	1	2	2
1299	3	3	3	3	3	3	3	3	3	3	3	3	4	5	5	4	4	7	4	3	5	3	3	3	4	2	3	3	2	2	3	3	3	2	2	2	3	4	3
1300	3	5	5	4	3	3	3	3	4	3	3	4	3	3	5	4	5	3	2	5	5	4	4	3	3	3	3	2	2	2	3	2	3	2	3	3	3	2	4
1301	3	3	3	2	2	3	3	3	3	3	4	4	2	2	3	4	5	3	6	3	3	4	3	3	3	3	3	3	3	3	4	3	3	3	3	3	3	3	3
1302	4	4	4	4	5	3	4	4	4	5	4	4	3	3	3	3	4	5	4	4	3	3	2	3	4	3	3	3	3	3	4	3	3	3	4	3	3	3	3
1303	4	2	4	4	3	3	4	4	3	3	2	3	4	6	5	4	2	4	4	4	3	2	5	4	4	2	2	2	3	3	3	3	2	2	2	2	2	3	3
1304	3	3	3	3	3	3	3	3	4	4	3	3	3	2	1	2	4	3	2	4	3	3	2	4	4	3	2	3	2	2	3	2	2	2	2	3	2	2	3
1305	3	3	3	2	2	3	3	3	3	3	3	3	3	6	7	5	6	5	7	2	3	1	2	3	2	1	1	1	1	1	1	1	1	2	1	1	1	1	2
1306	3	4	2	1	4	4	3	3	2	3	4	4	3	4	3	6	5	4	2	3	3	3	3	3	3	3	2	3	3	2	4	1	2	3	3	3	3	4	3
1307	4	3	2	3	5	4	3	3	4	4	4	4	4	7	4	5	4	4	5	5	4	5	4	5	3	3	2	2	3	2	3	2	2	2	2	2	2	2	2
